# Supplementary material for: Metabolomic Characterization of Cerebrospinal Fluid from Intracranial Bacterial Infection Pediatric Patients: A Pilot Study
Source: Molecules. 2021 Nov 15;26(22):6871. doi: 10.3390/molecules26226871 (PMC8622478; doi:10.3390/molecules26226871)
Supplement: Supplementary file 1 [file molecules-26-06871-s001.zip]

Archive with 15 entries (12 files):
- supplementary files-3/
- supplementary files-3/.DS_Store
- supplementary files-3/Dataset S1.xlsx
- supplementary files-3/Dataset S2.xlsx
- supplementary files-3/Dataset S3.xlsx
- supplementary files-3/Supporting Information revised1109.pdf
- __MACOSX/
- __MACOSX/._supplementary files-3
- __MACOSX/supplementary files-3/
- __MACOSX/supplementary files-3/._.DS_Store
- __MACOSX/supplementary files-3/._Dataset S1.xlsx
- __MACOSX/supplementary files-3/._Dataset S2.xlsx
- __MACOSX/supplementary files-3/._Dataset S3.xlsx
- __MACOSX/supplementary files-3/._Supporting Information revised1109.docx
- __MACOSX/supplementary files-3/._~$pporting Information revised1109.docx
