# Supplementary material for: Metabolomic Characterization of Cerebrospinal Fluid from Intracranial Bacterial Infection Pediatric Patients: A Pilot Study
Source: Molecules. 2021 Nov 15;26(22):6871. doi: 10.3390/molecules26226871 (PMC8622478; doi:10.3390/molecules26226871)
Supplement: Supplementary file 1 [file molecules-26-06871-s001.zip › supplementary files-3/Dataset S1.xlsx]

## Sheet: Sheet1
Dataset S1. Metabolites identified by the untargeted metabolomic analysis
Feature name	mz	RT	Compound name	HMDB	KEGG	PubChem	Isotope	Adduct	Annotation tool	In HMDB CSF library	Human metabolites unincluded in HMDB CSF library
M89T78	89.0246	78.019	(S)-Lactate	NA	C00186	3486	[M]	M-H	MetDNA	Y
M94T861	94.0637	861.27	Aniline	HMDB0003012	C00292	6115	[M]	M+H	MetDNA		Y
M95T66	94.9812	65.9715	Methanesulfonic acid	HMDB0240280	C11145	6395	[M]	M-H	mzmine2		Y
M100T271	100.075	271.209	5-Aminopentanoate	HMDB0003355	C00431	138	[M]	M+H-H2O	MetDNA		Y
M101T86	101.024	85.906	Succinate semialdehyde	HMDB0001259	C00232	1112	[M]	M-H	MetDNA	Y
M103T82	103.04	82.134	Phenylboronic acid	METPA1812	C16200	NA	[M+1]	M-H-H2O	MetDNA		Y
M103T277	103.054	277.43	N-Formiminoglycine	METPA0321	C02718	NA	[M]	M+H	MetDNA		Y
M104T80	104.107	80.447	betaine aldehyde	HMDB0001252	C00576	249	[M]	M+H	mzmine2		Y
M105T862	105.069	861.969	Styrene	HMDB0034240	C19506	7501	[M]	M+H	MetDNA		Y
M113T86	112.986	86.492	Acetylenedicarboxylate	METPA0378	C03248	NA	[M]	M-H	MetDNA		Y
M115T88	115.04	87.731	2,3-Dihydroxy-3-methylbutanoate	METPA0458	C04039	NA	[M]	M-H-H2O	MetDNA		Y
M116T84	116.07	83.629	Proline	HMDB0003411	C00763	8988	[M]	M+H	mzmine2		Y
M118T488	118.065	488.375	Phenylacetonitrile	HMDB0034171	C16074	8794	[M]	M+H	MetDNA		Y
M118T93	118.086	93.485	Betaine	HMDB0000043	C00719	247	[M]	M+H	MetDNA		Y
M119T84	119.035	83.587	Erythrose	HMDB0002649	C01796	5460672	[M]	M-H	mzmine2		Y
M120T277	120.08	277.293	Tyramine	HMDB0000306	C00483	5610	[M]	M+H-H2O	MetDNA		Y
M120T301_1	120.08	300.819	N,N-Dimethylaniline N-oxide	HMDB0001466	C01183	950	[M]	M+H-H2O;M+H-H2O	MetDNA		Y
M122T1067	122.096	1066.68	N,N-Dimethylaniline	HMDB0001020	C02846	949	[M]	M+H	mzmine2		Y
M124T84	124.014	84.47	Methylglyoxal	HMDB0001167	C00546	880	[M]	M+Cl+NH3	MetDNA		Y
M127T788	127.075	788.228	Toluene-cis-dihydrodiol	NA	C04592	7190	[M]	M+H	MetDNA
M130T147	130.05	147.225	Pidolic acid	HMDB0000267	C01879	7405	[M]	M+H	MetDNA	Y
M130T105	130.05	104.924	1-Pyrroline-3-hydroxy-5-carboxylate	HMDB0001369	C04281	1059	[M]	M+H	MetDNA		Y
M130T84	130.051	84.1925	3-Hydroxypropanoate	HMDB0000700	C01013	68152	[M]	M-H+CH3CN	MetDNA	Y
M130T542	130.159	542.134	octan-1-amine	NA	NA	NA	[M]	M+H	mzmine2
M132T106	132.066	106.095	cis-4-Hydroxy-proline	HMDB0060460	C03440	440014	[M]	M+H	MetDNA		Y
M132T84_1	132.076	83.697	3-guanidinopropanoate	HMDB0013222	C03065	67701	[M]	M+H	mzmine2		Y
M132T148	132.103	148.1	2-morpholinoethanol	HMDB0060650	NA	61163	[M]	M+H	mzmine2		Y
M135T72	135.03	71.668	Pentane-2,4-dione	HMDB0031648	C15499	31261	[M]	M+Cl	MetDNA		Y
M136T148	136.034	148.139	3-aci-Nitropropanoate	NA	NA	NA	[M+1]	M-H+NH3	MetDNA
M137T684	137.06	684.107	Phenyl acetate	HMDB0040733	C15583	31229	[M]	M+H	MetDNA		Y
M138T598	138.065	597.898	Anthranilate	HMDB0001123	C00108	227	[M]	M+H	mzmine2	Y
M141T437	141.138	437.213	Trimethylamine	HMDB0000906	C00565	1146	[M]	2M+Na	MetDNA	Y
M143T772	143.104	772.178	2-methyl-2E-heptenoic acid	NA	NA	5282651	[M]	M+H	mzmine2
M143T742	143.117	742.319	3-Methylbutyraldehyde oxime	NA	C17255	96023662	[M]	M+CH3CN+H	MetDNA
M144T85	144.105	85.272	3-(N-morpholino)propanal	HMDB0013076	NA	217390	[M]	M+H	mzmine2		Y
M144T1030	144.138	1029.99	8-aminooctan-4-one	NA	NA	NA	[M]	M+H	mzmine2
M145T103	144.976	102.753	Formyl phosphate	METPA0287	C02405	NA	[M]	M+F	MetDNA		Y
M145T98	145.097	98.2	(S)-2-Aminobutanoate	HMDB0000452	C02356	80283	[M]	M+CH3CN+H	MetDNA	Y
M146T488	146.059	487.885	4-Fluorocatechol	METPA1303	C16473	NA	[M]	M+NH4	MetDNA		Y
M147T78	146.983	77.959	2-Hydroxyethylphosphonate	NA	C06451	8684	[M]	M-2H+Na	MetDNA
M147T96	147.028	96.117	dehydro-arabinono-1,4-lactone	NA	NA	NA	[M]	M+H	mzmine2
M147T148	147.028	148.011	5-Hydroxy-2,4-dioxopentanoate	METPA0588	C05406	NA	[M]	M+H	mzmine2		Y
M147T110	147.043	110.116	a coumarin	HMDB0001218	C05851	323	[M]	M+H	mzmine2		Y
M147T82	147.076	81.59	Glutamine	HMDB0000641	C00064	5961	[M]	M+H	MetDNA	Y
M147T69	147.112	68.945	Lysine	HMDB0000182	C00047	5962	[M]	M+H	MetDNA	Y
M148T88	148.06	88.203	Homoserine lactone	NA	NA	NA	[M]	M+H	mzmine2
M149T1367	149.023	1367.49	2-oxo-4-methylthio-butanoic acid	HMDB0001553	C01180	473	[M]	M+H	mzmine2		Y
M149T805	149.059	804.822	Dihydrocoumarin	NA	NA	NA	[M]	M+H	MetDNA
M149T301	149.06	300.64	trans-Cinnamate	NA	C00423	3713	[M]	M+H;M+H	MetDNA
M150T136	150.058	135.917	Methionine	HMDB0000696	C00073	6137	[M]	M+H	MetDNA	Y
M150T99	150.058	98.871	penicillamine	HMDB0014997	C07418	4727	[M]	M+H	mzmine2		Y
M151T150	151.027	150.067	Xanthine	HMDB0000292	C00385	1188	[M]	M-H	mzmine2	Y
M151T65_1	151.035	65.304	phenylglyoxylate	HMDB0001587	C02137	11915	[M]	M+H	mzmine2		Y
M151T810	151.042	809.918	Ethylbenzene	HMDB0059905	C07111	7500	[M]	M-H+2Na	MetDNA		Y
M153T208	152.977	208.342	Oxaloacetate	HMDB0000223	C00036	970	[M]	M-2H+Na	MetDNA	Y
M153T106	153.04	106.205	6,8-dihydroxypurine	HMDB0001182	NA	83252	[M]	M+H	mzmine2		Y
M153T759	153.054	759.491	4-Hydroxy-3-methoxy-benzaldehyde	HMDB0012308	C00755	1183	[M]	M+H	MetDNA		Y
M153T166	153.065	166.345	Alanine	HMDB0000161	C00041	5950	[M]	M+CH3CN+Na	MetDNA	Y
M155T788_1	155.031	788.193	2,3-Dihydroxybenzoate	HMDB0000397	C00196	19	[M]	M+H	MetDNA		Y
M155T1043	155.106	1043.11	Dendryphiellic acid A	NA	NA	10888128	[M]	M+H	mzmine2
M155T1463	155.129	1463.42	alpha -ethynylagmatine	NA	NA	NA	[M]	M+H	mzmine2
M156T788	156.073	788.211	Gentisate aldehyde	HMDB0004062	C05585	70949	[M]	M+NH4	MetDNA		Y
M157T96	157.012	96.4535	furan-2,5-dicarboxylate	HMDB0004812	C20450	76720	[M]	M+H	mzmine2		Y
M157T102	157.013	101.678	4-Hydroxybenzaldehyde	HMDB0011718	C00633	126	[M]	M+Cl;M+Cl	MetDNA		Y
M157T1053	157.049	1052.55	isoepoxydon	NA	NA	NA	[M]	M+H	mzmine2
M158T598	158.048	597.858	2-Phenylacetamide	HMDB0010715	C02505	7680	[M]	M+Na	MetDNA		Y
M158T1053	158.052	1052.57	Phenylacetylglycine	HMDB0000821	C05598	68144	[M]	M+H-2H2O	MetDNA		Y
M159T64	158.978	63.8805	Fosfomycin	HMDB0014966	C06454	446987	[M]	M-2H+Na	MetDNA		Y
M159T487	159.091	487.407	Indole	HMDB0000738	C00463	798	[M]	M+CH3CN+H;M+CH3CN+H;M+CH3CN+H	MetDNA		Y
M159T396	159.101	396.175	Ethyl (R)-3-hydroxyhexanoate	NA	NA	440150	[M]	M-H	mzmine2
M159T148	159.112	148.272	Valine	HMDB0000883	C00183	6287	[M]	M+CH3CN+H	MetDNA	Y
M161T99	160.893	98.8655	Selenophosphoric acid	HMDB0003840	C05172	1092	[M]	M-H	mzmine2		Y
M161T82	161	81.532	(S)-2-Hydroxypropylphosphonate	NA	C06452	8685	[M]	M-2H+Na	MetDNA
M161T85	161.045	85.104	Allose	HMDB0001151	C01487	12285879	[M]	M-H-H2O	MetDNA		Y
M162T83	162.112	82.583	cis-4-hydroxy-proline betaine	NA	NA	NA	[M]	M+H	mzmine2
M163T1065	163.038	1064.88	5-(methylsulfanyl)-2-oxopentanoate	NA	NA	NA	[M]	M+H	mzmine2
M163T1112	163.111	1112.41	valerophenone	HMDB0031208	NA	66093	[M]	M+H	mzmine2		Y
M164T308	164.072	308.457	N,N-Dimethylhistidine	NA	NA	440274	[M]	M-H-H2O	MetDNA
M164T841	164.107	841.385	4-Methylpentanal	HMDB0001318	C02373	129	[M]	M+H	mzmine2	Y
M165T71	165.04	70.849	Arabinonate	NA	C00545	3826	[M]	M-H	MetDNA
M165T172	165.054	171.773	2-Aminobut-2-enoate	NA	NA	NA	[M]	M+CH3CN+Na	MetDNA
M165T110	165.054	109.649	9-hydroxy-7E-Nonene-3,5-diynoic acid;9-hydroxy-7Z-Nonene-3,5-diynoic acid;&alpha;-phenylglycidate;3-phenyl-2-oxopropanoate;enol-phenylpyruvate;cis-4-coumarate;coumarinate;trans-2-coumarate;3-hydroxycinnamate;4-coumarate;caffealdehyde;3-oxo-3-phenylpropanoate;methyl phenylglyoxalate	NA	NA	NA	[M]	M+H	mzmine2
M166T278	166.087	278.339	beta-Phenylalanine	HMDB0000159	C00079	6140	[M]	M+H;M+H;M+H;M+H;M+NH4	MetDNA	Y
M166T300_2	166.099	299.683	S-methyl-methionine	HMDB0038670	NA	NA	[M]	M+H	mzmine2		Y
M167T101	166.97	100.733	Urate	HMDB0000289	C00366	1175	[M]	M-H	mzmine2	Y
M167T1118	167.033	1118.34	phthalate	HMDB0002107	C01606	1017	[M]	M+H	mzmine2		Y
M167T1026	167.07	1026.14	3-Methoxy-4-hydroxyphenylacetaldehyde	HMDB0005175	C05581	151276	[M]	M+H	MetDNA		Y
M167T1175_1	167.082	1174.8	fluorene	METPA0947	C07715	NA	[M]	M+H	mzmine2		Y
M168T1174	168.085	1174.2	2-Formylaminobenzaldehyde	METPA0409	C03574	NA	[M]	M+H	mzmine2		Y
M169T65_2	169.045	65.304	Orsellinic acid	NA	C01839	68072	[M]	M+H	mzmine2
M169T134	169.047	133.732	(R)-Mevalonate	HMDB0059629	C00418	449	[M]	M-2H+Na	MetDNA		Y
M169T141	169.047	141.369	4-methylgentisate	NA	NA	NA	[M]	M+H	mzmine2
M169T945	169.049	944.544	Vanillate	HMDB0000484	C06672	8468	[M]	M+H	MetDNA		Y
M169T293	169.097	293.416	Dopamine quinone	HMDB0012219	C17755	162602	[M]	M+NH4	MetDNA		Y
M170T488	170.06	488.412	Benzaldehyde	HMDB0006115	C00261	240	[M]	M+CH3CN+Na	MetDNA		Y
M170T956	170.117	955.984	3-cyclohex-2'-enylalanine	NA	NA	NA	[M]	M+H	mzmine2
M171T84	171.028	83.679	alpha-Lyxose	NA	NA	NA	[M]	M+Na-2H	MetDNA
M171T160	171.113	159.688	Pipecolate	HMDB0000716	C00408	439227	[M]	M+CH3CN+H	MetDNA	Y
M171T97	171.113	97.418	N6-Acetyl-lysine	HMDB0000206	C02727	92832	[M]	M+H-H2O	MetDNA		Y
M172T98	172.04	98.222	(S)-2,3,4,5-Tetrahydropyridine-2-carboxylate	HMDB0059657	C00450	24771808	[M]	M+H	mzmine2		Y
M172T743	172.133	743.242	gabapentin	HMDB0005015	NA	3446	[M]	M+H	mzmine2		Y
M172T145	172.143	145.42	N-Acetylputrescine	HMDB0002064	C02714	122356	[M]	M+CH3CN+H	MetDNA		Y
M173T63	172.994	63.138	Phenolic phosphate	NA	C02734	5695	[M]	M-H	MetDNA
M173T103	173.009	102.704	cis-Aconitate	HMDB0000072	C00417	643757	[M]	M-H	MetDNA	Y
M173T372	173.128	372.451	Trimethylamine N-oxide	HMDB0000925	C01104	1145	[M]	2M+Na	MetDNA		Y
M173T338	173.128	338.106	(3R)-beta-Leucine	HMDB0003640	C02486	439734	[M]	M+CH3CN+H	MetDNA		Y
M174T80	174.016	80.365	5-Dehydro-4-deoxy-glucarate	METPA0065	C00679	NA	[M+1]	M-H-H2O	MetDNA		Y
M174T788	174.084	788.252	Anhalamine	NA	NA	69510	[M]	M+H-2H2O	MetDNA
M174T571	174.112	570.929	N-Acetyl-leucine	HMDB0011756	C02710	70912	[M]	M+H	MetDNA		Y
M174T80	174.124	79.729	Ornithine	HMDB0000214	C00077	6262	[M]	M+CH3CN+H;M+CH3CN+H	MetDNA	Y
M175T80_1	175.058	79.881	(R)-demethyl-4-deoxygadusol	NA	NA	NA	[M]	M+H	mzmine2
M175T783	175.06	782.855	6,7-dihydroxy-4-oxo-2-heptenoic acid	NA	NA	5312796	[M]	M+H	mzmine2
M176T148	176.027	147.583	cis-3-Hydroxy-proline	NA	C19706	135626174	[M]	M-H+2Na	MetDNA
M176T907	176.07	906.957	Indole-3-acetate	HMDB0000197	C00954	802	[M]	M+H	MetDNA	Y
M176T83_2	176.103	82.55	Citrulline	HMDB0000904	C00327	9750	[M]	M+H	MetDNA	Y
M176T81	176.122	81.1565	Arginine	HMDB0000517	C00062	6322	[M]	M+H	mzmine2	Y
M178T904	178.097	903.86	N'-nitrosonornicotine	HMDB0041940	C16452	27919	[M]	M+H	mzmine2		Y
M179T84	179.056	84.091	alpha-Glucose	HMDB0003345	C00267	79025	[M]	M-H	MetDNA		Y
M180T142_1	180.067	141.989	Tyrosine	HMDB0000158	C00082	6057	[M]	M-H	MetDNA	Y
M182T110_1	182.081	110.147	threo-3-phenylserine	HMDB0002184	NA	12314153	[M]	M+H	mzmine2		Y
M183T816	182.986	816.097	2-Pyrone-4,6-dicarboxylate	METPA1866	C03671	NA	[M]	M-H	mzmine2		Y
M183T1217_1	183.081	1217.1	9-fluorenol	HMDB0059803	NA	NA	[M]	M+H	mzmine2		Y
M185T1464	184.981	1463.63	3-phosphooxypyruvate	HMDB0001024	C03232	105	[M]	M+H	mzmine2		Y
M185T87	185.043	86.584	Ribonate	HMDB0000867	C01685	5460677	[M]	M+F	MetDNA		Y
M185T736	185.044	735.598	Salicylate	HMDB0000840	C07588	10253	[M]	M+H+HCOOH	MetDNA		Y
M185T71	185.115	71.225	(E)-10-Oxo-8-decenoic acid	HMDB0040883	NA	12431569	[M]	M+H	mzmine2		Y
M185T378_1	185.128	378.304	3-Methoxytyramine	HMDB0000022	C05587	1669	[M]	M+NH4	MetDNA	Y
M185T378_2	185.14	378.163	2-Methylpropanamine	HMDB0034198	C02787	6558	[M]	2M+K	MetDNA		Y
M187T80	187.038	80.1485	1-Hydroxy-2-naphthoate	METPA0374	C03203	NA	[M]	M-H	mzmine2		Y
M187T1089	187.126	1089.41	N,N -dimethyltryptamine	HMDB0005973	C08302	6089	[M]	M+H	mzmine2		Y
M188T299	188.069	298.945	Phenylalanine	HMDB0000159	C00079	6140	[M]	M+Na	MetDNA	Y
M188T487_1	188.07	487.028	3-Indoleacrylate	HMDB0000734	NA	5375048	[M]	M+H;M+H-H2O;M+Na;M+Na;M+Na	MetDNA		Y
M188T487_2	188.083	487.399	4-[(Hydroxymethyl)nitrosoamino]-1-(3-pyridinyl)-1-butanone	HMDB0062382	C19563	53297437	[M]	M+H-2H2O	MetDNA		Y
M189T81	189.041	80.698	2,4-Dihydroxyhept-2-enedioate	METPA0786	C06201	NA	[M]	M-H	MetDNA		Y
M189T127	189.087	126.776	5,8,11-dodecatriynoic acid	NA	NA	5312605	[M]	M+H	mzmine2
M189T868	189.112	867.598	azelate	HMDB0000784	C08261	2266	[M]	M+H	mzmine2	Y
M189T721	189.131	720.834	Piperideine	METPA0779	C06181	NA	[M]	2M+Na	MetDNA		Y
M190T1369	190.051	1369.02	7-hydroxy-3-isocyanochromen-2-one	NA	NA	NA	[M]	M+H	mzmine2
M190T157	190.071	157.173	N-Acetyl-glutamate	HMDB0001138	C00624	70914	[M]	M+H	MetDNA		Y
M190T810	190.071	810.06	N,O-bisacetyl-serine	NA	NA	NA	[M]	M+H	mzmine2
M191T91	191.019	91.343	Isocitrate	HMDB0000193	C00311	1198	[M]	M-H	MetDNA	Y
M191T198	191.139	198.058	Triethanolamine	HMDB0032538	C06771	7618	[M]	M+CH3CN+H	MetDNA		Y
M192T616	192.065	616.06	N-Benzyloxycarbonylglycine	NA	NA	14349	[M]	M+H-H2O	MetDNA
M192T490	192.069	489.745	2-Fluorocyclohexadiene-cis,cis-1,2-diol-1-carboxylate	METPA1308	C16482	NA	[M]	M+NH4	MetDNA		Y
M193T99_1	193.034	98.883	2,5-didehydro-gluconic acid	NA	C02780	102287	[M]	M+H	mzmine2
M193T71	193.034	70.849	3-Dehydro-gulonate	HMDB0006334	C00618	439273	[M]	M-H	MetDNA		Y
M193T784	193.049	784.212	o-Methoxyphenol	HMDB0001398	C15572	4671	[M]	M+Na+HCOOH;M+Na+HCOOH;M+Na+HCOOH	MetDNA		Y
M194T805	194.058	804.739	1-Fluorocyclohexadiene-cis,cis-1,2-diol	NA	C16484	47205780	[M]	M+CH3CN+Na;M+CH3CN+Na	MetDNA
M195T72_2	195.05	71.912	Gluconic acid	HMDB0000625	C00257	10690	[M]	M-H	MetDNA		Y
M195T805_1	195.052	804.619	2-Hydroxy-4-(2-oxo-1,3-dihydro-2H-inden-1-ylidene)but-2-enoic acid	NA	C07725	9927	[M]	M+H-2H2O;M+H-2H2O;M+H-2H2O	MetDNA
M195T1235	195.101	1234.53	coniferyl alcohol 9-methyl ester	NA	NA	NA	[M]	M+H	mzmine2
M195T1141	195.101	1141.44	Anethole	NA	C10428	12613	[M]	M+H	mzmine2
M195T404	195.112	403.647	Dopamine	HMDB0000073	C03758	681	[M]	M+CH3CN+H;M+CH3CN+H;M+CH3CN+H	MetDNA	Y
M195T329	195.122	329.071	Octopamine	HMDB0004825	C04227	440266	[M]	M+CH3CN+H	MetDNA		Y
M196T804_1	196.057	804.446	4-Hydroxyphenyl-4-hydroxybenzoate	MA3TEM058	C18216	103061398	[M+1]	M+H-2H2O;M+H-2H2O;M+H-2H2O	MetDNA		Y
M197T134	197.043	133.83	N5-Methyl-glutamine	HMDB0062660	C01046	439377	[M]	M-2H+K	MetDNA		Y
M197T540	197.128	540.359	(E)-2-Methylpropanal oxime	NA	NA	5324282	[M]	2M+Na;2M+Na	MetDNA
M198T136	198.037	136.021	N-Acetyl-aspartate	HMDB0000812	C01042	65065	[M]	M+H	mzmine2	Y
M198T139	198.075	138.78	Glucosamine	HMDB0001514	C00329	439213	[M]	M+F	MetDNA		Y
M199T80	199.021	80.04	2-Dehydro-3-deoxy-galactonate	METPA0148	C01216	NA	[M]	M+Na-2H	MetDNA		Y
M201T66	200.973	66.115	VD846	NA	NA	NA	[M]	M+H	mzmine2
M202T98	202.049	98.4925	Ribulose	HMDB0003371	C00508	9920423	[M]	M+Cl+NH3	MetDNA		Y
M203T79	203.052	79.49	cis-(homo)2aconitate	NA	NA	NA	[M]	M+H	mzmine2
M203T81	203.066	81.015	2,4-Diaminobutanoate	HMDB0006284	C03283	134490	[M]	M+H	mzmine2		Y
M203T1053_1	203.091	1052.54	4-Hydroxy-2-quinolone	NA	C16716	96023240	[M]	M+CH3CN+H	MetDNA
M203T1053_2	203.103	1052.55	2-(4-amino-4-carboxybutyl)aziridine-2-carboxylate	HMDB0029615	NA	17288	[M]	M+H	mzmine2		Y
M203T1058	203.128	1057.98	sebacate	HMDB0000792	C08277	5192	[M]	M+H	mzmine2		Y
M204T306	204.065	305.812	5-Methoxyindoleacetate	HMDB0004096	C05660	18986	[M]	M-H	MetDNA		Y
M204T196	204.086	195.584	2-Dehydro-3-deoxy-rhamnonate	METPA0452	C03979	NA	[M]	M+H	mzmine2		Y
M204T135	204.123	134.641	O-Acetylcarnitine	HMDB0000201	C02571	7045767	[M]	M+H	MetDNA	Y
M204T94	204.123	94.264	N6-dimethylallyladenine	METPA1684	C04083	NA	[M]	M+H	mzmine2		Y
M204T89	204.137	89.081	Acetyl-carnitine	NA	NA	18230	[M]	M+H	mzmine2
M204T1304	204.138	1303.82	(E)-9-(methylsulfanyl)nonanal oxime	NA	NA	NA	[M]	M+H	mzmine2
M205T1396	205.083	1396.07	8-(methylsulfanyl)-2-oxooctanoate	NA	NA	NA	[M]	M+H	mzmine2
M205T1368_1	205.086	1367.58	Odyssic acid	NA	NA	10081620	[M]	M+H	mzmine2
M207T1138	207.032	1138.44	cis-1,2-Dihydro-3-ethylcatechol	METPA0864	C06727	NA	[M]	M-2H+3Na	MetDNA		Y
M207T484	207.112	484.457	Tryptamine	HMDB0000303	C00398	1150	[M]	M+H+HCOOH;2M+Na	MetDNA		Y
M208T777	208.097	777.392	Indole-3-ethanol	HMDB0003447	C00955	10685	[M]	M+H+HCOOH;M+H;M+H;M+CH3CN+H	MetDNA		Y
M209T79	208.937	79.103	3-thiodimethylarsenopropanoic acid	NA	NA	86091218	[M]	M-H	mzmine2
M209T69	209.03	69.2865	Glucarate	HMDB0000663	C00818	33037	[M]	M-H	MetDNA		Y
M209T307	209.092	306.686	kynurenine	HMDB0000684	C00328	161166	[M]	M+H	mzmine2	Y
M210T148_1	210.06	148.121	6-carboxy-5,6,7,8-tetrahydropterin	HMDB0060410	C20239	12463319	[M]	M+H	mzmine2		Y
M210T721	210.11	720.834	Coumaryl acetate	NA	C20465	163312202	[M]	M+NH4	MetDNA
M211T148	211.064	148.227	Glutamate	HMDB0000148	C00025	33032	[M]	M+CH3CN+Na	MetDNA	Y
M211T732	211.144	731.648	cyclo(leucyl-prolyl)	HMDB0034276	NA	NA	[M]	M+H	mzmine2		Y
M211T1125	211.169	1125.32	11-Methyl-2Z,5Z-dodecadienoic acid	NA	NA	NA	[M]	M+H	mzmine2
M212T806	212.092	805.581	Ferulate	HMDB0000954	C01494	445858	[M]	M+NH4;M+NH4	MetDNA		Y
M213T134	213.038	134.043	2-Hydroxy-6-oxonona-2,4-diene-1,9-dioate	METPA0501	C04479	NA	[M]	M-H	MetDNA		Y
M214T862	214.145	862.238	Ethyl 3-(N-butylacetamido)propionate	NA	NA	NA	[M]	M-H	mzmine2
M214T1064	214.181	1063.52	(2S,3R,4E)-2-amino-4-dodecene-1,3-diol	NA	NA	NA	[M]	M+H	mzmine2
M215T102	215.016	102.183	(2,6-difluoro-4-hydroxyphenyl)pyruvate	NA	NA	NA	[M]	M+H	mzmine2
M215T79_1	215.018	78.782	Glucuronate	HMDB0000127	C00191	94715	[M]	M-2H+Na	MetDNA		Y
M215T117	215.031	117.209	Fructose	HMDB0000660	C02336	439709	[M]	M+Cl	MetDNA	Y
M216T79	216.036	78.603	Fuconate	METPA0211	C01680	NA	[M+1]	M+Cl	MetDNA		Y
M216T85	216.089	84.863	3-Propylmalate	METPA0250	C02123	NA	[M]	M-H+CH3CN	MetDNA		Y
M216T989_1	216.195	989.23	12-amino-dodecanoic acid	NA	NA	69661	[M]	M+H	mzmine2
M217T70	217.018	69.585	Rhamnonate	METPA0234	C01934	NA	[M]	M-2H+K	MetDNA		Y
M218T79_2	218.048	79.4245	Phenylpyruvate	HMDB0000205	C00166	997	[M+2]	M+Cl+NH3	MetDNA		Y
M218T170	218.138	170.093	O-propanoyl-carnitine	HMDB0062514	NA	188824	[M]	M+H	mzmine2		Y
M219T301	218.949	301.379	2,4-Dichlorophenoxyacetate	HMDB0041797	C03664	1486	[M]	M-H	MetDNA		Y
M219T65	218.983	65.483	allyl diphosphate	NA	NA	NA	[M]	M+H	mzmine2
M219T80	219.046	80.4015	cis-2-Hydroxycinnamate	HMDB0041592	C05838	5280841	[M+3]	M+Cl+NH3	MetDNA		Y
M220T839	220.061	839.35	2-Descarboxy-cyclo-dopa	HMDB0012992	C17756	147311	[M]	M+Na+HCOOH	MetDNA		Y
M223T1138	223.028	1137.65	Sideretin	NA	NA	NA	[M]	M-H	mzmine2
M223T1180	223.096	1180.43	Coniferyl acetate	NA	C20225	163311968	[M]	M+H	mzmine2
M223T1123_1	223.096	1122.62	5-isobutylthioribose	NA	NA	NA	[M]	M+H	mzmine2
M223T234	223.107	233.647	N5-Phenyl-glutamine	NA	NA	NA	[M]	M+H	MetDNA
M223T1305	223.111	1305.28	buthionine sulfoximine	NA	NA	NA	[M]	M+H	mzmine2
M224T515	224.092	515	cis-3-(3-Carboxyethenyl)-3,5-cyclohexadiene-1,2-diol	METPA1093	C12622	NA	[M]	M+CH3CN+H	MetDNA		Y
M225T83	224.979	83.397	Oxalosuccinate	HMDB0003974	C05379	972	[M]	M+Cl	MetDNA		Y
M227T72_1	226.937	71.694	2,3-dichloromaleylacetate	NA	NA	NA	[M]	M+H	mzmine2
M227T85	227.124	84.875	3,7-Dimethyl-2E,6E-decadien-1,10-dioic acid	NA	NA	14216440	[M]	M+H	mzmine2
M228T948	228.159	947.712	octanoyl-homoserine lactone	NA	NA	6914579	[M]	M+H	mzmine2
M229T81	228.99	80.69	2-Dehydro-3-deoxy-glucarate	METPA0444	C03921	NA	[M+2]	M+Cl	MetDNA		Y
M229T194	229.155	193.769	prolyl-leucine	NA	NA	NA	[M]	M+H	mzmine2
M230T80	230.068	80.365	4-Hydroxy-2-oxo-heptanedioate	NA	NA	NA	[M]	M-H+CH3CN	MetDNA
M230T90	230.186	90.119	N1,N8-diacetylspermidine	HMDB0041947	NA	389613	[M]	M+H	mzmine2		Y
M230T148	230.186	147.583	N6,N6,N6-Trimethyl-lysine	HMDB0001325	C03793	440120	[M]	M+CH3CN+H	MetDNA	Y
M231T88	231.145	88.203	Homocitrulline	HMDB0000679	C02427	65072	[M]	M+CH3CN+H	MetDNA		Y
M231T1103	231.158	1102.64	virginiae butanolide B	NA	NA	NA	[M]	M+H	mzmine2
M231T1213	231.232	1212.94	2,2,9,9-tetramethyl-undecan-1,10-diol	NA	NA	5283271	[M]	M+H	mzmine2
M232T248	232.063	248.182	Theobromine	HMDB0002825	C07480	5429	[M]	M+Cl+NH3	MetDNA	Y
M232T383	232.154	383.248	O-butanoyl-carnitine	HMDB0002013	C02862	439829	[M]	M+H	mzmine2	Y
M233T310	233.063	309.872	N-Ribosylpurine	HMDB0029956	C01736	248425	[M]	M-H-H2O	MetDNA		Y
M235T655	235.081	654.501	Benzyl benzoate	HMDB0014814	C12537	2345	[M]	M+Na	MetDNA		Y
M237T1248	237.184	1247.98	4E,7Z,10Z-Tridecatrienyl acetate	NA	NA	12811203	[M]	M+H	mzmine2
M238T139	238.068	139.395	O-Succinyl-homoserine	METPA0134	C01118	NA	[M]	M+F	MetDNA		Y
M238T711	238.107	711.301	Hydroquinone	HMDB0002434	C00530	785	[M]	2M+NH4;2M+NH4	MetDNA		Y
M238T798	238.107	798.378	sulfonopine	NA	NA	NA	[M]	M+H	mzmine2
M239T83	239.012	82.954	4-Carboxy-4-hydroxy-2-oxoadipate	NA	C04115	6804	[M]	M+F	MetDNA
M239T1137	239.059	1137.21	(1R,6R)-6-Hydroxy-2-succinylcyclohexa-2,4-diene-1-carboxylate	METPA0692	C05817	NA	[M]	M-H	mzmine2		Y
M239T409	239.078	408.743	N5-(1-Carboxyethyl)-ornithine	NA	NA	NA	[M]	M+Cl	MetDNA
M240T84	240.047	83.6485	4-Fumarylacetoacetate	HMDB0001268	C01061	5280398	[M]	M-H+CH3CN	MetDNA		Y
M241T884	241.203	884.24	(5-Glutamyl)-amino acid	NA	NA	NA	[M]	M+H	mzmine2
M242T795	242.154	795.438	pyrroline-carboxy-lysine	NA	NA	NA	[M]	M+H	mzmine2
M243T105	243.062	104.587	3-Hydroxybenzaldehyde	NA	NA	5967	[M]	2M-H	MetDNA
M243T158	243.062	158.111	Benzoate	HMDB0013677	C00180	7424	[M]	2M-H	MetDNA		Y
M243T496	243.183	495.54	Phenethylamine	HMDB0012275	C05332	1001	[M]	2M+H	MetDNA		Y
M244T533	244.154	533.375	2-ethylacryloylcarnitine	NA	NA	71306333	[M]	M+H	mzmine2
M244T1136	244.262	1136.13	Pentadecanal	HMDB0031078	C01948	17697	[M]	M+H	mzmine2		Y
M245T81	245.043	81.144	Prephenate	HMDB0012283	C00254	363602639	[M]	M+F	MetDNA		Y
M246T587	246.169	587.315	2-Methylbutyroylcarnitine	HMDB0000378	NA	6426901	[M]	M+H	mzmine2		Y
M247T820	247.107	820.499	Indolelactate	HMDB0000671	C02043	676157	[M]	M+CH3CN+H	MetDNA		Y
M247T150	247.128	150.368	Phomallenic acid A	NA	NA	11680354	[M]	M+H	mzmine2
M247T571	247.143	571.445	octopine	NA	NA	108172	[M]	M+H	mzmine2
M249T718	248.97	718.03	Oxidized Photinus luciferin	NA	NA	135398698	[M]	M-H	mzmine2
M249T309	249.051	308.706	gamma-Glutamyl-cysteine	HMDB0001049	C00669	123938	[M]	M-H	MetDNA		Y
M249T767	249.097	766.554	4,4'-Dihydroxy-alpha-methylstilbene	METPA1115	C13632	NA	[M]	M+Na	MetDNA		Y
M249T783_2	249.109	782.816	4-Methylcatechol	HMDB0000873	C06730	9958	[M]	2M+H;2M+H;2M+H	MetDNA		Y
M249T1184	249.15	1183.76	cis-N-Methyl-(S)-7,8,13,14-tetrahydroprotoberberine	NA	NA	NA	[M]	M-H	mzmine2
M249T89_2	249.155	88.623	(-)-abscisic aldehyde	NA	NA	24798701	[M]	M+H	mzmine2
M252T655	252.107	654.668	Peganine	NA	C10733	12916	[M]	M+CH3CN+Na	MetDNA
M253T84	253.093	84.413	Ketoprofen	HMDB0015144	C01716	3825	[M]	M-H	mzmine2		Y
M255T784_2	255.098	784.231	1,2-Bis(4-hydroxy-3-methoxyphenyl)ethylene	HMDB0032847	C04547	9548762	[M]	M+H-H2O	MetDNA		Y
M256T1254_1	256.262	1254.41	palmitic amide	HMDB0012273	NA	69421	[M]	M+H	mzmine2		Y
M257T77	257.075	77.123	3-Deoxy-manno-octulosonate	METPA0140	C01187	NA	[M]	M+F	MetDNA		Y
M257T1255	257.175	1255.14	Dibutyl adipate	NA	NA	7784	[M]	M-H	mzmine2
M258T82	258.057	81.956	2-Hydroxy-3-methylbenzalpyruvate	NA	C14086	854322	[M]	M+Cl+NH3	MetDNA
M259T78	258.994	77.554	2-Hydroxy-4-hydroxymethylbenzalpyruvate	NA	C14107	854343	[M]	M-2H+K	MetDNA
M260T780	260.185	780.101	O-hexanoyl-carnitine	HMDB0000756	NA	3246938	[M]	M+H	mzmine2		Y
M261T86	261.012	86.165	S -methyl-1-thio-xylulose 5-phosphate	NA	NA	NA	[M]	M+H	mzmine2
M261T269	261.035	269.209	3-Hydroxy-kynurenine	HMDB0000684	C00328	161166	[M]	M-2H+K	MetDNA	Y
M262T171	262.012	171.467	lotaustralin	HMDB0033865	C08334	4626626	[M]	M+H	mzmine2		Y
M262T193	262.038	192.592	2-(Hydroxymethyl)-3-(acetamidomethylene)succinate	METPA0532	C04690	NA	[M]	M-H+2Na	MetDNA		Y
M262T1333	262.143	1333.19	meso-diaminopimeloyl-alanine	NA	NA	NA	[M]	M+H	mzmine2
M263T937_1	263.111	937.399	Cyclopeptine	NA	NA	NA	[M]	M+H-H2O	MetDNA
M265T629	265.118	628.629	Phenylacetylglutamine	HMDB0006344	C04148	92258	[M]	M+H	MetDNA		Y
M266T783_1	266.123	782.852	Brevianamide F	NA	C20563	172232300	[M]	M+H-H2O	MetDNA
M266T783_2	266.135	783.12	N(alpha)-Benzyloxycarbonyl-leucine	NA	NA	NA	[M]	M+H	MetDNA
M268T788	268.026	788.194	N-Malonylanthranilate	HMDB0039495	C03147	439922	[M]	M-H+2Na	MetDNA		Y
M268T150	268.103	150.157	Adenosine	HMDB0000050	C00212	60961	[M]	M+H	MetDNA	Y
M268T1213	268.226	1212.81	Methyl farnesoate	NA	C16503	47205799	[M]	M+H	mzmine2
M269T79_1	269.088	78.782	(+)-Medicarpin	NA	C10503	336327	[M]	M-H	mzmine2
M270T1248	270.053	1248.39	2,2',3-Trihydroxydiphenylether	HMDB0034446	C07733	7583	[M]	M+Cl+NH3	MetDNA		Y
M271T784	271.078	784.145	2-Formaminobenzoylacetate	METPA0699	C05835	NA	[M]	M+CH3CN+Na	MetDNA		Y
M271T540	271.194	540.353	(10S)-Juvenile hormone III acid diol	METPA1793	C16506	NA	[M]	M+H	MetDNA		Y
M274T1116_1	274.259	1116.2	hexadecasphinganine	NA	NA	NA	[M]	M+H	mzmine2
M274T1116_2	274.275	1116.04	Hexadecanoic acid	HMDB0000220	C00249	985	[M]	M+H	mzmine2	Y
M276T137	276.042	136.979	Fructose 6-phosphate	HMDB0000124	C00085	69507	[M]	M-H+NH3	MetDNA		Y
M277T1053_2	277.128	1052.54	Meldola blue	NA	NA	NA	[M]	M+H	mzmine2
M277T1238_1	277.179	1237.96	10-Deoxymethynolide	NA	C11993	5282031	[M]	M-H-H2O	MetDNA
M278T805	278.06	804.894	arabino-Hex-3-ulose 6-phosphate	METPA0733	C06019	NA	[M]	M+NH4	MetDNA		Y
M278T174	278.125	173.738	queuine	HMDB0001495	C01449	53477731	[M]	M+H	mzmine2		Y
M279T1419	278.998	1419	1-chloro-4-(6-(penta-1,3-diyn-1-yl)-1,2-dithiin-3-yl)but-3-yn-2-ol	NA	NA	134812265	[M]	M-H	mzmine2
M279T1129	279.092	1129.23	9-dimethylarsinoyl-nonanoic acid	NA	NA	138454165	[M]	M+H	mzmine2
M279T1368_1	279.158	1367.63	4-prenylphlormethylbutanophenone	NA	NA	NA	[M]	M+H	mzmine2
M280T1053_2	280.136	1052.58	Oripavine	HMDB0030251	NA	626667	[M]	M+H-H2O	MetDNA		Y
M280T937	280.139	937.096	(R)-Norreticuline	NA	C06516	8747	[M]	M+H-2H2O	MetDNA
M282T310	282.119	310.139	1-Methyladenosine	HMDB0003331	C02494	27476	[M]	M+H	MetDNA		Y
M282T1334_1	282.279	1333.73	oleamide	HMDB0002117	C19670	5283387	[M]	M+H	mzmine2		Y
M283T82_3	283.103	81.7465	S-Ribosyl-homocysteine	METPA0405	C03539	NA	[M]	M-H+NH3	MetDNA		Y
M283T262	283.104	261.816	Slaframine	NA	NA	8436	[M]	M+K+HCOOH	MetDNA
M283T140	283.139	140.493	Ohobanin	NA	NA	14524436	[M]	M+H	mzmine2
M283T511	283.175	510.779	(-)-Sedamine	NA	C10171	12357	[M]	M+CH3CN+Na	MetDNA
M283T1334	283.282	1333.92	Hexadecanal	NA	NA	NA	[M]	M+H	mzmine2
M284T204	284.098	204.173	Guanosine	HMDB0000133	C00387	6802	[M]	M+H	MetDNA		Y
M285T788	285.028	788.223	Nitrobenzene	HMDB0041950	C06813	7416	[M]	2M+K	MetDNA		Y
M285T650	285.21	649.702	(10S)-Juvenile hormone III diol	METPA1787	C16505	NA	[M]	M+H	MetDNA		Y
M288T461	288.061	460.728	Glutathione	HMDB0062697	C00051	745	[M]	M-H-H2O	MetDNA	Y
M288T1129	288.253	1128.93	16-Oxo-palmitate	NA	C19614	124490282	[M]	M+H	mzmine2
M289T158	289.067	157.759	cis-3,4-Leucopelargonidin	NA	NA	NA	[M]	M-H	mzmine2
M290T1122	290.268	1122.46	16-Hydroxypalmitate	NA	NA	NA	[M]	M+H	mzmine2
M293T86	293.049	85.64	Aryl beta-glucoside	NA	NA	NA	[M]	M-2H+K	MetDNA
M293T1153	293.151	1152.8	Geranyl-hydroxybenzoate	NA	NA	NA	[M]	M+F	MetDNA
M293T1241	293.175	1240.58	Phytuberin	HMDB0035754	C09709	315114	[M]	M-H	mzmine2		Y
M294T784	294.149	784.203	(R)-Reticuline	METPA0565	C05178	NA	[M]	M+H-2H2O	MetDNA		Y
M294T1053_2	294.154	1052.51	Salutaridinol	METPA0572	C05220	NA	[M]	M+H-2H2O;M+H-H2O	MetDNA		Y
M295T571	295.128	571.272	Aspartame	HMDB0001894	C11045	134601	[M]	M+H	MetDNA		Y
M297T1247	297.081	1247.39	Resveratrol	HMDB0003747	C03582	445154	[M]	M+H	mzmine2		Y
M297T1211	297.109	1211.24	2-trans,6-trans-Farnesal	HMDB0060356	C03461	5280598	[M]	M+H	mzmine2		Y
M297T87	297.117	86.517	Dibenzylsuccinate	NA	NA	NA	[M]	M-H	mzmine2
M297T1243	297.152	1242.88	Ostruthin	NA	NA	5281420	[M]	M-H	mzmine2
M297T1491	297.238	1490.9	13-keto-9Z-octadecenoic acid	HMDB29796	NA	9948134	[M]	M+H	mzmine2		Y
M298T138	298.051	137.774	8-Anilino-1-naphthalene sulfonic acid	HMDB0061854	C11326	1369	[M]	M-H	mzmine2		Y
M298T464	298.096	464.199	5'-Methylthioadenosine	HMDB0001173	C00170	439176	[M]	M+H	MetDNA		Y
M298T465	298.111	464.618	5'-Deoxyadenosine	HMDB0001983	C05198	439182	[M]	M+HCOO+2H	MetDNA		Y
M298T292	298.113	291.723	Nicotinate ribonucleoside	HMDB0006809	C05841	161234	[M]	M+CH3CN+H	MetDNA		Y
M298T1172	298.273	1172.25	3-Ketosphingosine	NA	C06121	9839212	[M]	M+H	mzmine2
M299T1059	299.146	1058.58	1,1-Diphenyl-2-(4-methoxyphenyl)propene	NA	NA	NA	[M]	M-H	mzmine2
M299T1098	299.198	1098.42	Tetranor-PGF1alpha	NA	NA	52921878	[M]	M-H	mzmine2
M300T308	300.044	308.339	N-Acetyl-glucosamine 1-phosphate	HMDB0001367	C04256	7115	[M]	M-H	MetDNA		Y
M300T510	300.2	510.5	Farnesoic acid	NA	NA	5275507	[M]	M+CH3CN+Na	MetDNA
M303T401	303.003	400.952	5-(4-Hydroxybut-1-ynyl)-2,2'-bithiophene	HMDB0034453	C04486	440357	[M]	M+Na+HCOOH	MetDNA		Y
M304T104	304.037	104.127	3',5'-Cyclic CMP	NA	NA	19236	[M]	M-H	mzmine2
M304T138	304.038	137.712	2-Dehydro-3-deoxy-arabino-heptonate 7-phosphate	METPA0533	C04691	NA	[M]	M-H+NH3	MetDNA		Y
M304T598	304.089	597.964	5'-Phosphoribosylglycinamide	HMDB0002022	C03838	5459918	[M]	M+NH4	MetDNA		Y
M305T167_1	305.097	167.062	N-Acetylaspartylglutamate	NA	NA	NA	[M]	M+H	MetDNA	Y
M305T108_1	305.097	107.876	Symplocosidin	HMDB0029175	NA	11420256	[M]	M+H	mzmine2		Y
M306T1053_2	306.087	1052.55	N-Benzoylanthranilate	HMDB0032175	C03141	68482	[M+1]	M+CH3CN+Na	MetDNA		Y
M307T804	307.012	804.489	Sorbitol 6-phosphate	HMDB0005831	C02810	618	[M]	M-H+2Na	MetDNA		Y
M307T84_2	307.084	83.765	4-O-beta-Glucosyl-4-hydroxycinnamate	HMDB0039509	NA	13783633	[M]	M-H-H2O	MetDNA		Y
M309T1304	309.178	1303.54	Botrydial	NA	C09622	185781	[M]	M-H	mzmine2
M310T1304	310.209	1303.98	1-Hexadecanol	HMDB0003424	C00823	2682	[M]	M+H	mzmine2		Y
M311T691	311.205	691.052	Testosterone	HMDB0000234	C00535	6013	[M]	M+Na;M+Na;M+Na;M+Na	MetDNA	Y
M311T886_1	311.255	885.954	9R-hydroxy-10E,12E-octadecadienoic acid, methyl ester	NA	NA	90474977	[M]	M+H	mzmine2
M312T365	312.13	364.678	PC(0:0/3:1(2E))	NA	NA	24779497	[M]	M+H	mzmine2
M312T1194	312.188	1193.91	(3S,4S)-3-Hydroxytetradecane-1,3,4-tricarboxylate	NA	NA	NA	[M]	M+H	mzmine2
M312T820_2	312.249	819.553	Juvenile hormone I	NA	NA	NA	[M]	M+NH4	MetDNA
M313T383	313.133	382.659	4-Acetamidobutanoate	HMDB0003681	C02946	18189	[M]	2M+Na	MetDNA		Y
M313T185	313.194	184.656	norajmaline	NA	C11810	13974	[M]	M+H	mzmine2
M313T742	313.208	742.287	Androstenediol	HMDB0003818	C04295	10634	[M]	M+Na	MetDNA		Y
M314T203	314.145	203.058	N-caffeoylO-methyltyramine	NA	NA	NA	[M]	M+H	mzmine2
M314T618	314.217	617.99	Estradiol-17beta	HMDB0000151	C00951	5757	[M]	M+CH3CN+H	MetDNA	Y
M315T1093	315.134	1093.09	Estrone	HMDB0000145	C00468	5870	[M]	M-H+2Na	MetDNA		Y
M315T1271	315.194	1271.46	kahweol	HMDB0035602	C09893	442495	[M]	M+H	mzmine2		Y
M315T1276	315.231	1276.17	Progesterone	HMDB0001830	C00410	5994	[M]	M+H	MetDNA	Y
M316T243	316.039	242.811	9-Riburonosyladenine	NA	NA	NA	[M]	M+Cl	MetDNA
M316T1171_2	316.32	1171.35	Arachidic acid(d3)	NA	NA	NA	[M]	M+H	mzmine2
M318T905	318.203	904.721	Adrenosterone	HMDB0006772	C05285	223997	[M]	M+NH4;M+NH4	MetDNA		Y
M318T1171	318.205	1170.86	19-Oxoandrost-4-ene-3,17-dione	HMDB0006768	C05297	16399653	[M]	M+NH4	MetDNA		Y
M318T1119_1	318.3	1119.16	phytosphingosine	HMDB0004610	C12144	122121	[M]	M+H	mzmine2	Y
M319T1253	318.903	1253.05	dibromothymoquinone	NA	NA	NA	[M]	M-H	mzmine2
M319T684	319.037	684.18	2-Hydroxy-6-oxo-6-(2-hydroxyphenoxy)-hexa-2,4-dienoate	METPA0952	C07734	NA	[M]	M+Na+HCOOH	MetDNA		Y
M319T618	319.172	618.304	Juvenile hormone II	NA	NA	NA	[M]	M+K	MetDNA
M323T66	323.089	66.2115	Millettocalyxin C	NA	NA	11045499	[M]	M+H	mzmine2
M323T1166	323.186	1166.13	Quinine	HMDB0014611	C06526	3034034	[M]	M-H	mzmine2		Y
M323T1261	323.221	1261.28	Decylubiquinol	NA	NA	NA	[M]	M-H	mzmine2
M324T1367	324.215	1367.4	(-)-jasmonoyl-isoleucine	NA	C18699	124489373	[M]	M+H	mzmine2
M325T739	325.055	739.165	Sinapoyltartronate	NA	NA	NA	[M]	M-H	mzmine2
M326T927	326.084	927.054	midazolam	HMDB0014821	C07524	4192	[M]	M+H	mzmine2		Y
M327T74_1	326.759	74.428	2,4,6-Tribromophenol	HMDB0029642	C14454	1483	[M]	M-H	mzmine2		Y
M327T583_1	327.199	583.071	18-Hydroxycorticosterone	HMDB0000319	C01124	11222	[M]	M+H-2H2O;M+H-2H2O;M+Na;M+H-H2O;M+H-2H2O	MetDNA		Y
M327T583_2	327.213	583.089	Ajmaline	HMDB0015495	C06542	441080	[M]	M+H;2M+H	MetDNA		Y
M328T1188_2	328.024	1188.48	Ribulose 1,5-bisphosphate	METPA0139	C01182	NA	[M]	M+NH4	MetDNA		Y
M329T1374	328.998	1373.66	pyrroloquinoline quinone	HMDB0013636	C00113	1024	[M]	M+H	mzmine2		Y
M330T1166	330.155	1165.8	Ciprofloxacin	HMDB0014677	C05349	2764	[M]	M-H	mzmine2		Y
M330T509	330.166	509.101	2'-N-Acetylparomamine	NA	C17582	96023927	[M]	M+H-2H2O	MetDNA
M330T1209_2	330.337	1208.72	N,N-dimethyl-Safingol	NA	NA	42608375	[M]	M+H	mzmine2
M331T805_1	331.037	804.503	2-(alpha-Mannosyl)-3-phosphoglycerate	METPA1033	C11516	NA	[M]	M+H-H2O	MetDNA		Y
M331T805_2	331.051	804.53	2,5-Dihydroxybenzoate	HMDB0000152	C00628	3469	[M]	2M+Na	MetDNA		Y
M331T856	331.208	856.019	5alpha-Androstan-3beta,17beta-diol	HMDB0000493	C12525	242332	[M]	M+K;M+K	MetDNA		Y
M331T857	331.221	856.616	17alpha-Hydroxyprogesterone	HMDB0000374	C01176	6238	[M]	M+H;M+H	MetDNA		Y
M332T804_2	332.082	804.496	(S)-Norlaudanosoline	NA	C02916	5839	[M]	M-H+2Na;M+CH3CN+H;M+CH3CN+H;M+CH3CN+H;M+CH3CN+H	MetDNA
M333T920	333.143	919.654	Veratraldehyde	NA	NA	NA	[M]	2M+H	MetDNA
M333T887	333.144	886.708	2-Hydroxyestradiol	HMDB0000338	C05301	247304	[M]	M-H+2Na;M-H+2Na;M-H+2Na	MetDNA		Y
M334T680	334.14	680.375	Thebaine	NA	C06173	8424	[M]	M+Na	MetDNA
M334T887	334.149	887.037	6beta-Hydroxy-17beta-estradiol	NA	NA	NA	[M+1]	M-H+2Na;M-H+2Na;M-H+2Na;M+Na+HCOOH	MetDNA
M335T804_1	335.007	804.476	Sedoheptulose 7-phosphate	HMDB0001068	C05382	92042786	[M]	M-H+2Na;M-H+2Na;M-H+2Na;M-H+2Na	MetDNA		Y
M336T1476	336.324	1475.95	domiphen	NA	NA	NA	[M]	M+H	mzmine2
M337T598_1	337.042	597.622	N-Feruloylglycine	HMDB0059747	C02564	5280527	[M+1]	M+K+HCOOH	MetDNA		Y
M337T141	337.063	141.263	bisphenol AF	NA	NA	73864	[M]	M+H	mzmine2
M338T981	338.233	980.88	Testolate	NA	NA	NA	[M]	M+NH4	MetDNA
M339T1427	339.034	1427.42	Diclofop methyl	NA	NA	NA	[M]	M-H	mzmine2
M339T938	339.228	937.893	5(S)-HETE	HMDB0011134	C04805	5280733	[M]	M+F	MetDNA	Y
M339T838	339.237	837.999	Pregnenolone	HMDB0000253	C01953	53477678	[M]	M+Na	MetDNA	Y
M340T461	340.059	460.728	UMP	HMDB0000288	C00105	6030	[M]	M+NH4-2H	MetDNA		Y
M341T1052	341.207	1052.4	19(S)-HETE	HMDB0011136	C14749	9548883	[M]	M-2H+Na	MetDNA		Y
M342T660_1	342.089	659.668	Coenzyme B	NA	NA	5462265	[M]	M-H	mzmine2
M343T805	343.116	804.822	1-(4-Hydroxy-3-methoxyphenyl)-2-(2-methoxyphenoxy)propane-1,3-diol	NA	NA	NA	[M]	M+Na	MetDNA
M343T536	343.215	535.525	9alpha-Hydroxyandrosta-1,4-diene-3,17-dione	NA	C14909	17395907	[M+1]	M+CH3CN+H	MetDNA
M343T1115_1	343.295	1114.52	3-Acetoxystearic acid	NA	NA	13573293	[M]	M+H	mzmine2
M345T174	345.184	173.972	N(6)-[(Indol-3-yl)acetyl]-lysine	NA	NA	NA	[M]	M+CH3CN+H	MetDNA
M346T1212	346.332	1212.15	phytoeicosasphingosine	NA	NA	NA	[M]	M+H	mzmine2
M347T83	347.073	83.145	cis-beta-Glucosyl-2-hydroxycinnamate	HMDB0060077	C05839	5316113	[M]	M-2H+Na	MetDNA		Y
M347T722	347.159	722.072	Testololactone	METPA0530	C04676	NA	[M]	M-H+2Na;M-H+2Na;M-H+2Na;M-H+2Na;M-H+2Na	MetDNA		Y
M349T598	349.047	597.651	IMP	HMDB0015536	C06665	135398640	[M]	M+H;M+H;M+H	MetDNA		Y
M349T583_1	349.182	583.062	16alpha-Hydroxydehydroepiandrosterone	HMDB0004611	C18045	65517	[M]	M-H+2Na;M-H+2Na;M-H+2Na;M-H+2Na;M-H+2Na	MetDNA		Y
M350T1098	350.269	1098.37	17alpha-Hydroxypregnenolone	HMDB0000363	C05138	91451	[M]	M+NH4	MetDNA		Y
M351T350	351.009	350.373	Bisphenol A bis(chloroformate)	NA	NA	NA	[M]	M-H	mzmine2
M353T936	353.161	936.092	(2S,3S)-2-Hydroxytridecane-1,2,3-tricarboxylate	HMDB0034284	C13834	12388	[M]	M-2H+Na	MetDNA		Y
M353T1024	353.218	1023.74	Testosterone acetate	HMDB0062780	C03027	92145	[M]	M+Na;M+Na;M+Na;M+Na;M+Na	MetDNA		Y
M354T461	354.083	460.728	S-Formylglutathione	HMDB0001550	C01031	189122	[M]	M+F	MetDNA		Y
M354T1419	354.25	1419.27	10,16-Dihydroxyhexadecanoic acid	HMDB0037798	C08285	441449	[M]	M+H	mzmine2		Y
M355T1146	355.213	1145.77	Hexadecanedioate	HMDB0000672	C19615	10459	[M]	M+H	mzmine2		Y
M357T765	357.234	765.28	Allotetrahydrodeoxycorticosterone	HMDB0000879	C13713	101771	[M]	M+Na	MetDNA		Y
M357T690	357.266	690.456	Androstan-3alpha,17beta-diol	HMDB0060437	C07645	440143	[M+1]	M+CH3CN+Na;M+CH3CN+Na	MetDNA		Y
M359T87	359.119	87.416	Tagatose	HMDB0003418	C00795	14408225	[M]	2M-H	MetDNA		Y
M361T461	361.04	460.684	NS 1619	NA	NA	4552	[M]	M-H	mzmine2
M361T1165_1	361.162	1165.06	Gibberellin A19	HMDB0036896	C02034	4632015	[M]	M-H	mzmine2		Y
M363T1209	363.113	1208.95	hydratedusnate	NA	NA	NA	[M]	M+H	mzmine2
M363T172	363.154	171.762	N6-Hydroxy-lysine	METPA0112	C01028	NA	[M]	2M+K	MetDNA		Y
M364T1206	364.114	1205.86	Methyl cinnamate	HMDB0033833	NA	6428458	[M]	M+H	mzmine2		Y
M364T817	364.243	816.582	21-Deoxycortisol	HMDB0004030	C05497	222803	[M]	M+NH4	MetDNA		Y
M365T81	365.105	80.854	5-hydroxycamptothecin	NA	NA	NA	[M]	M+H	mzmine2
M365T972	365.243	972.487	5alpha-Pregnane-3alpha,20alpha-diol	HMDB0060409	C18042	164674	[M]	M-H+2Na;M-H+2Na	MetDNA		Y
M367T104	367.148	104.116	4,4-Bis[4-(acetyloxy)phenyl]3-hexanone	NA	NA	NA	[M]	M-H	mzmine2
M367T1067	367.157	1067.13	Strictosidine aglycone	METPA0385	C03309	NA	[M]	M-H	mzmine2		Y
M368T306	368.153	306.298	alpha-fucopyranosyl-(1rarr3)-N-acetyl-glucosamine	NA	NA	NA	[M]	M+H	mzmine2
M368T1125	368.301	1124.87	Macamide	HMDB0039954	NA	11198769	[M]	M+H	mzmine2		Y
M369T768	369.249	767.947	cortol	HMDB0003180	C05482	246873	[M]	M+H	mzmine2		Y
M371T1041	371.194	1040.92	5(S)-HPETE	HMDB0011135	C05356	5283171	[M]	M+Cl	MetDNA		Y
M371T639_1	371.227	639.175	11beta,21-Dihydroxy-5beta-pregnane-3,20-dione	HMDB0006757	C05475	7835	[M]	M+Na	MetDNA		Y
M372T805	372.04	804.53	N-(5-Phospho-ribosyl)anthranilate	METPA0483	C04302	NA	[M]	M+Na	MetDNA		Y
M372T632	372.183	632.123	7-O-Acetylsalutaridinol	METPA0579	C05322	NA	[M]	M+H	MetDNA		Y
M372T639	372.231	639.053	17alpha,21-Dihydroxypregnenolone	HMDB0006762	C05487	192735	[M+1]	M+Na	MetDNA	Y
M372T583_2	372.258	583.063	11beta-Hydroxyprogesterone	NA	C05498	101788	[M]	M+CH3CN+H	MetDNA
M372T719	372.258	718.761	11alpha-Hydroxyprogesterone	NA	C03747	92730	[M]	M+CH3CN+H;M+CH3CN+H;M+CH3CN+H;M+CH3CN+H;M+CH3CN+H	MetDNA
M374T148	374.108	148.1	DIMBOA-&beta;-glucoside	NA	NA	NA	[M]	M+H	mzmine2
M376T1195_2	376.257	1195.25	prefusarin (open ring form)	NA	NA	NA	[M]	M+H	mzmine2
M377T806	377.042	805.706	O-Methylsterigmatocystin	HMDB0030589	C03686	10871462	[M]	M+K	MetDNA		Y
M378T1053_1	378.185	1052.55	rhizobactin	NA	NA	NA	[M]	M+H	mzmine2
M378T1370	378.201	1370.26	Cetraxate benzyl ester	NA	NA	NA	[M]	M+H	mzmine2
M379T277_1	379.165	277.293	gibberellin A17	HMDB0036897	NA	12310184	[M]	M+H	mzmine2		Y
M379T776	379.248	776.059	21-Hydroxypregnenolone	HMDB0004026	C05485	247020	[M]	M+H+HCOOH	MetDNA		Y
M380T806	380.001	806.399	5-(3,4-Diacetoxybut-1-ynyl)-2,2'-bithiophene	NA	NA	NA	[M+1]	M-H+2Na	MetDNA
M381T1153	381.31	1152.62	3beta-Hydroxy-5-cholestenoate	HMDB0012453	C17333	53481407	[M]	M+H	mzmine2		Y
M382T969	382.279	968.715	aurachin B	NA	C21140	313046620	[M]	M+H	mzmine2
M383T79	383.115	78.5495	12-deoxyaklanoate	NA	NA	NA	[M]	M+H	mzmine2
M384T398_2	384.114	397.897	Lilaline	NA	C10602	5281826	[M]	M+H	mzmine2
M385T367	385.118	367.264	S-(Hydroxymethyl)glutathione	HMDB0004662	C14180	447123	[M+1]	M+H+HCOOH	MetDNA		Y
M385T657	385.206	657.061	Cortisol	HMDB0000063	C00735	657311	[M]	M+Na;M+Na;M+Na;M+Na;M+Na	MetDNA	Y
M387T805	387.106	804.595	Dihydro-O-methylsterigmatocystin	HMDB0030591	NA	5321880	[M]	M+H+HCOOH	MetDNA		Y
M387T1160_2	387.18	1160.21	6-bromo-eicosa-5E,9Z-dienoic acid	NA	NA	21773864	[M]	M+H	mzmine2
M387T821	387.212	820.628	11beta,17alpha,21-Trihydroxypregnenolone	NA	C05489	11966170	[M]	M+Na	MetDNA
M388T104	388.02	103.888	Cyclothiazide	HMDB0014744	C12685	2910	[M]	M-H	mzmine2		Y
M388T98_1	388.021	97.935	2'-deoxyuridine 5'-alpha&beta-imido-diphosphate	NA	NA	NA	[M]	M+H	mzmine2
M389T783	389.217	783.027	3alpha,20alpha,21-Trihydroxy-5beta-pregnan-11-one	NA	NA	NA	[M]	M+K	MetDNA
M391T768	391.23	767.966	pre-putrebactin	NA	NA	24883441	[M]	M+H	mzmine2
M393T1195_3	393.3	1195.25	Deoxycholic acid	HMDB0000626	C04483	222528	[M]	M+H	mzmine2		Y
M395T142	395.162	141.684	diflufenican	NA	NA	91735	[M]	M+H	mzmine2
M395T110	395.163	109.907	Austrobuxusin C	NA	NA	NA	[M]	M+H	mzmine2
M398T1195_2	398.24	1195.25	2-acyl-sn-glycero-3-phosphoethanolamine (n-C12:0)	METPA0725	C05973	NA	[M]	M+H	mzmine2		Y
M399T967	399.204	967.058	11-O-Demethyl-17-O-deacetylvindoline	NA	NA	NA	[M]	M-H	mzmine2
M401T1247_1	401.373	1247.45	1-O-(2R-methoxy-4Z-eicosenyl)-sn-glycerol	NA	NA	137323851	[M]	M+H	mzmine2
M402T148	402.087	148.454	N4-(Acetyl-beta-glucosaminyl)asparagine	HMDB0000489	C04540	123826	[M]	M+H	mzmine2		Y
M402T657_1	402.232	656.866	Aldosterone	HMDB0000037	C01780	24758425	[M]	M+CH3CN+H;M+CH3CN+H	MetDNA		Y
M403T96	402.874	95.9725	Endosulfan	NA	NA	3224	[M]	M-H	mzmine2
M403T1081	403.102	1081.48	1-hydroxy-2-(beta-glucosyloxy)-9,10-anthraquinone	NA	C04719	11988260	[M]	M+H	mzmine2
M403T937_2	403.231	936.937	5alpha-Pregnan-20alpha-ol-3-one	HMDB0060408	C18041	3080558	[M]	M+K+HCOOH;M+K+HCOOH;M+K+HCOOH	MetDNA		Y
M404T1160_2	404.207	1160.22	20-hydroxy-fusarin	NA	NA	NA	[M]	M+H	mzmine2
M407T962_1	407.207	962.284	Cascarillin	HMDB0036836	C09071	5088211	[M]	M-H	mzmine2		Y
M408T804_2	408.147	804.473	Melibiitol	HMDB0006791	C05399	440655	[M]	M+CH3CN+Na	MetDNA		Y
M408T598_2	408.168	597.865	coelenterazine h	NA	NA	NA	[M]	M+H	mzmine2
M409T1160_2	409.16	1160.26	5alpha-Dihydrodeoxycorticosterone	HMDB0060407	C18040	6451493	[M]	M-H+2K	MetDNA		Y
M409T488	409.186	487.785	3,4,15-triacetoxyscirpenol	NA	NA	NA	[M]	M+H	mzmine2
M411T85	410.823	85.171	Iodofenphos	HMDB0031796	C11002	32872	[M]	M-H	mzmine2		Y
M413T537	413.14	537.242	4-methylamino-4-de(dimethylamino)anhydrotetracycline	NA	NA	NA	[M]	M+H	mzmine2
M415T1202_1	415.198	1202.12	Thromboxane B2	HMDB0003252	C05963	5283137	[M]	M+H	mzmine2	Y
M415T1202_2	415.211	1202.04	17-O-Acetylajmaline	NA	C15985	47205298	[M]	M+H	mzmine2
M415T1179_1	415.211	1179.02	6-bromo-docosa-5E,9Z-dienoic acid	NA	NA	21773407	[M]	M+H	mzmine2
M415T663	415.219	662.527	N-Formyldemecolcine	NA	C16710	96023234	[M]	M-H+NH3	MetDNA
M416T79_1	416.133	78.5495	N6-(&Delta;2-isopentenyl)-adenosine5'-monophosphate	NA	NA	NA	[M]	M+H	mzmine2
M416T1179	416.214	1179.03	11-Deoxycortisol	HMDB0000015	C05488	53477676	[M]	M+H	mzmine2		Y
M416T1202_2	416.214	1202.05	6-Keto-prostaglandin F1alpha	HMDB0002886	C05961	5280888	[M]	M+H	mzmine2	Y
M416T1202_4	416.241	1202.11	Prostaglandin E2	HMDB0001220	C00584	5283116	[M]	M+H	mzmine2	Y
M417T1054_1	417.215	1054.26	3alpha,21-Dihydroxy-5beta-pregnane-11,20-dione	HMDB0006755	C05478	44263347	[M]	M+Na+HCOOH	MetDNA		Y
M418T1165_2	418.054	1164.94	Zopolrestat	NA	NA	1613	[M]	M-H	mzmine2
M419T1154	419.066	1153.94	Musca-aurin-II	NA	NA	NA	[M]	M-H	mzmine2
M419T1316	419.239	1316.4	N-1--citryl-N-3--decanoyl-N-3--hydroxy-1,3-diaminopropane	NA	NA	NA	[M]	M+H	mzmine2
M419T879	419.262	879.143	3-Oxo-5beta-cholanate	NA	NA	439899	[M]	M-H+2Na	MetDNA
M421T969	421.187	969.442	Blasticidin S	HMDB0030452	C02010	258	[M]	M-H	mzmine2		Y
M421T1369	421.271	1368.98	CPA(18:0)	NA	NA	52922108	[M]	M+H	mzmine2
M421T1195_2	421.316	1195.25	4,4-difluorovitamin D3 / 4,4-difluorocholecalciferol	NA	NA	9547379	[M]	M+H	mzmine2
M421T1462	421.377	1462.14	5alpha,6beta-dihydroxycholestanol	HMDB0003990	C05425	91498	[M]	M+H	mzmine2		Y
M422T1165_3	422.192	1165.06	Deaminohydroxyblasticidin S	NA	NA	NA	[M]	M-H	mzmine2
M423T795	423.274	795.046	lovastatin acid	NA	C21130	312642099	[M]	M+H	mzmine2
M426T102	426.012	101.792	ADP	HMDB0001341	C00008	6022	[M]	M-H	MetDNA	Y
M427T645	427.161	645.015	4-(3-methylbutanoyl)sucrose	NA	NA	NA	[M]	M+H	mzmine2
M429T98	429.024	98.005	IDP	HMDB0003335	C00104	644173	[M]	M+H	mzmine2		Y
M429T1212_1	429.116	1212.02	epsilon-rhodomycinone	NA	NA	99207	[M]	M+H	mzmine2
M429T1082	429.116	1082.45	Catechin 3-O-(1-hydroxy-6-oxo-2-cyclohexene-1-carboxylate)	NA	NA	21676357	[M]	M+H	mzmine2
M429T687	429.232	686.851	Harmaline	HMDB0030310	C06536	3564	[M]	2M+H	MetDNA		Y
M430T648	430.012	648.204	Phosphonoformyl-CMP	NA	C17945	96024166	[M]	M-H	mzmine2
M431T657	431.267	657.061	Cholic acid	HMDB0000619	C00695	221493	[M]	M+Na	MetDNA		Y
M431T1298_1	431.3	1298.4	Cholesterol sulfate	HMDB0000653	C18043	65076	[M]	M+H	mzmine2		Y
M431T1263	431.318	1263.04	3beta,7alpha-Dihydroxy-5-cholestenoate	HMDB0012454	C17335	3081084	[M]	M-H	MetDNA		Y
M432T1202_1	432.222	1202.15	stephacidin A	NA	NA	NA	[M]	M+H	mzmine2
M432T1226_1	432.236	1226.21	Prostaglandin G2	HMDB0003235	C05956	5280883	[M]	M+H	mzmine2		Y
M432T1226_2	432.25	1226.08	11-Dehydro-thromboxane B2	HMDB0004242	C05964	53477781	[M]	M+H	mzmine2		Y
M435T1165_1	435.226	1165.37	11beta,16alpha,17alpha,21-Tetrahydroxy-9alpha-fluoropregn-4-ene-3,20-dione 16,17-acetonide	NA	NA	NA	[M]	M-H	mzmine2
M436T148	435.977	148.011	gamma-Glutamyl-cysteinyl-beta-alanine	NA	NA	NA	[M]	M+H	mzmine2
M437T1202_2	437.191	1202.09	20-OH-Leukotriene B4	HMDB0001509	C04853	5280745	[M]	M+H	mzmine2	Y
M437T1179_1	437.192	1179.11	Thromboxane A2	HMDB0001452	C02198	5280497	[M]	M+H	mzmine2	Y
M437T672	437.235	672.491	arginomycin	NA	NA	NA	[M]	M+H	mzmine2
M445T1016	445.111	1015.82	Biochanin A-beta-glucoside	NA	C05376	7750	[M]	M-H	mzmine2
M446T1212	446.143	1212.03	O-hexanoyl-adenosine monophosphate	NA	NA	3246940	[M]	M+H	mzmine2
M446T1391	446.192	1390.93	fumiquinazoline A	NA	C22147	NA	[M]	M+H	mzmine2
M446T687_1	446.259	686.918	Cortisol 21-acetate	NA	C02821	5744	[M]	M+CH3CN+H	MetDNA
M447T1083_2	447.128	1082.56	Pueraria glycoside 3	NA	NA	44257229	[M]	M+H	mzmine2
M447T1137_1	447.136	1136.87	Sakuranin	NA	NA	348162	[M]	M-H	mzmine2
M447T1197	447.309	1196.91	Cholest-5-ene-3beta,26-diol	HMDB0002103	C06340	17396601	[M]	M+H	mzmine2	Y
M449T598	449.146	597.858	glucuronosyl-2-methyl-4-(3-methyl-1,4-dioxonaphthalen-2-yl)butanoate	NA	NA	NA	[M]	M+H	mzmine2
M449T1319	449.285	1319.44	16-Feruloyloxypalmitate	NA	C18217	103061399	[M]	M+H	mzmine2
M451T1213	451.113	1212.65	Leukotriene B4	HMDB0001085	C02165	5283128	[M]	M+H	mzmine2	Y
M451T1465	451.36	1464.94	phylloquinone	HMDB0003555	C05850	5280483	[M]	M+H	mzmine2		Y
M453T719	453.341	719.327	7-Dehydrocholesterol	HMDB0000032	C01164	439423	[M]	M+Na+HCOOH	MetDNA	Y
M460T1201_1	460.204	1201.34	Bitolterol	NA	NA	NA	[M]	M-H	mzmine2
M463T1404	463.302	1403.93	3-dehydroecdysone	METPA1794	C02513	NA	[M]	M+H	mzmine2		Y
M463T1388	463.342	1387.64	dolichosterone	HMDB0034336	NA	13870422	[M]	M+H	mzmine2		Y
M464T1012_1	464.301	1011.64	Glycocholate	HMDB0000138	C01921	23617285	[M]	M-H	MetDNA		Y
M465T996_1	465.353	996.101	Sphingosine-1-phosphocholine	NA	C03640	9847290	[M]	M+H	mzmine2
M467T1188	467.115	1188.47	3,4,5,2',4',6'-Hexahydroxychalcone 2'-glucoside	NA	NA	NA	[M]	M+H	mzmine2
M471T1202_2	471.248	1202.06	1-(18-mercaptooctadecanoyl)-sn-glycerol 3-phosphate	NA	NA	53477643	[M]	M+H	mzmine2
M473T598	473.238	597.897	Euchrenone a14	NA	NA	42607937	[M]	M+H	mzmine2
M474T472	474.172	472.088	Folinic acid	HMDB0001562	C03479	149436	[M]	M+H	MetDNA		Y
M475T1296_2	475.32	1296.12	(-)-Asbestinine 2	NA	NA	42608232	[M]	M-H	mzmine2
M480T1160	480.236	1160.23	lincomycin-S-cysteineconjugate	NA	NA	NA	[M]	M+H	mzmine2
M483T805	483.061	804.53	phosphate arsenosugar	NA	NA	NA	[M]	M+H	mzmine2
M487T309	487.106	308.943	CDP-choline	HMDB0001413	C00307	13804	[M]	M-H	mzmine2		Y
M492T968	492.246	968.114	Epothilone A	NA	C12153	448799	[M]	M-H	mzmine2
M496T1251	496.339	1251.39	PC(O-14:0/2:0)	NA	NA	10553288	[M]	M+H	mzmine2
M498T1085	498.287	1085.45	Taurodeoxycholate	HMDB0000896	C05463	2733768	[M]	M-H	mzmine2		Y
M503T713	503.306	713.393	17alpha,20alpha-Dihydroxycholesterol	HMDB0006764	C05487	7852	[M]	M+K+HCOOH	MetDNA	Y
M510T138	509.978	137.596	Pyridoxalphosphate-6-azophenyl-2',4'-disulfonic acid	NA	NA	NA	[M]	M-H	mzmine2
M514T999_1	514.284	999.44	Taurocholate	HMDB0000036	C05122	6675	[M]	M-H	MetDNA		Y
M516T1286	515.98	1285.87	2,3,5-trichloro-6-(glutathion-S-yl)-hydroquinone	NA	NA	NA	[M]	M-H	mzmine2
M516T1202_1	516.252	1202.06	mycalamide B	NA	NA	NA	[M]	M+H	mzmine2
M520T1053	520.309	1052.58	terpendole C	NA	C20546	172232286	[M]	M+H	mzmine2
M522T1160	522.22	1160.25	deacetylravidomycin V	NA	NA	NA	[M]	M+H	mzmine2
M523T598	523.084	597.822	cis-4-(1'-Hydroxynaphth-2'-yl)-2-oxobut-3-enoate	METPA1025	C11426	NA	[M]	2M+K	MetDNA		Y
M529T1202	529.27	1202.14	Testosterone glucuronide	HMDB0003193	C11134	108192	[M]	M+H	mzmine2		Y
M530T1202	530.285	1202.06	Glycochenodeoxycholate 7-sulfate	HMDB0002496	C01324	11954205	[M]	M+H	MetDNA	Y
M534T598	534.091	597.896	CDP-ascarylose	METPA1434	C17327	NA	[M]	M+H	mzmine2		Y
M540T1268	540.328	1267.54	Novapikromycin	NA	C20740	254741208	[M]	M-H	mzmine2
M542T1053_1	542.291	1052.77	theopederin C	NA	NA	NA	[M]	M+H	mzmine2
M551T597	551.082	596.557	UDP-&beta;-rhamnose	HMDB0012305	C02199	192751	[M]	M+H	mzmine2		Y
M569T1205	569.342	1204.61	beta-galactosyl-cholate	NA	NA	NA	[M]	M+H	mzmine2
M570T1053_1	570.273	1052.56	PS(22:6(4Z,7Z,10Z,13Z,16Z,19Z)/0:0)	NA	NA	52926281	[M]	M+H	mzmine2
M570T1202	570.354	1202.17	21,22-diprenylpaxilline	NA	C20561	172232298	[M]	M+H	mzmine2
M574T1367	574.337	1367.4	theopederin B	NA	NA	NA	[M]	M+H	mzmine2
M575T1053_2	575.215	1052.62	5 &alpha;-carboxystrictosidine	NA	NA	NA	[M]	M+H	mzmine2
M575T1053_3	575.229	1052.52	Dalpanol O-glucoside	NA	NA	14779760	[M]	M+H	mzmine2
M577T1312	577.131	1312.12	dTDP-mycinose	NA	NA	NA	[M]	M+H	mzmine2
M578T598	578.078	597.847	1-(5-phospho-&beta;-ribosyl)-5-[(5-phosphoribosylamino)methylideneamino]imidazole-4-carboxamide	NA	NA	NA	[M]	M+H	mzmine2
M580T1295	580.299	1295.45	POB-PS	NA	NA	134812398	[M]	M-H	mzmine2
M581T1184	581.242	1183.95	Biliverdin	HMDB0001008	C00500	5353439	[M]	M-H	MetDNA		Y
M593T1158_2	593.131	1158.07	Tribuloside	NA	NA	NA	[M]	M-H	mzmine2
M601T1441_1	601.467	1440.9	DG(17:2(9Z,12Z)/18:3(9Z,12Z,15Z)/0:0)[iso2]	NA	NA	NA	[M]	M+H	mzmine2
M607T1100	607.264	1099.69	pheophorbide b	HMDB0031149	NA	NA	[M]	M+H	mzmine2		Y
M608T742_2	608.387	742.326	PON-PE	NA	NA	134812359	[M]	M+H	mzmine2
M613T972	613.358	971.597	C-Toxiferine I	NA	NA	NA	[M]	M-H	mzmine2
M615T1012	615.301	1011.62	3-Vinylbacteriochlorophyllide a	NA	C18152	96024369	[M]	M-H	mzmine2
M620T1301_1	620.433	1301.14	PE(12:0/15:1(9Z))	NA	NA	52924068	[M]	M+H	mzmine2
M623T1268	623.343	1267.54	Caribenolide I	NA	NA	NA	[M]	M-H	mzmine2
M626T1301	626.394	1301.21	apicidin D2	NA	NA	NA	[M]	M+H	mzmine2
M634T1378	634.453	1377.85	1,2-dimyristoyl-phosphatidyl-ethanolamine	HMDB0008821	C00350	9852308	[M]	M+H	mzmine2		Y
M637T1146	637.155	1145.65	Heme	HMDB0003178	C00032	26945	[M+2]	M-2H+Na	MetDNA		Y
M679T74_1	678.511	74.489	dimyristoylphosphatidylcholine	HMDB0007866	C00157	5459377	[M]	M-H	mzmine2		Y
M738T1416_2	737.521	1415.94	1,2-dihexadecanoyl-sn-glycero-3-phosphosulfocholine	NA	NA	NA	[M]	M+H	mzmine2
M738T1416_3	738.499	1416.07	1-18:2-2-18:3-phosphatidylethanolamine	HMDB0011343	NA	52925127	[M]	M+H	mzmine2		Y
M746T1165	746.175	1165.48	Cyanidin 3-O-(2''-O-galloyl-6''-O-alpha-rhamnopyranosyl-beta-galactopyranoside	NA	NA	NA	[M]	M-H	mzmine2
M759T103	758.753	102.703	Cer(d18:2/32:0)	NA	NA	NA	[M]	M-H	mzmine2
M773T1195_2	773.485	1195.24	PA(20:2(11Z,14Z)/22:6(4Z,7Z,10Z,13Z,16Z,19Z))	HMDB0115557	NA	52929179	[M]	M+H	mzmine2		Y
M782T1409_1	781.526	1408.88	SQDG(16:0/14:0)	NA	NA	42607401	[M]	M+H	mzmine2
M132T150; M130T133	132.0655572; 130.05942	150.081; 133.423	Hydroxyproline	HMDB0240251	C01015	440015	[M]; [M]	M+H; M-H	MetDNA; MetDNA		Y
M146T170; M144T84	146.08064; 144.06677	170.293; 84.044	6-Amino-2-oxohexanoate	HMDB0012151	C03239	439954	[M]; [M]	M+H; M-H	MetDNA; MetDNA		Y
M162T147; M180T95	162.0753747; 180.06671	146.57; 95.2	O-Acetyl-homoserine	HMDB0029423	C01077	528	[M]; [M]	M+H; M+F	MetDNA; MetDNA		Y
M166T300_1; M147T308	165.5707045; 147.04555	299.684; 308.3295	O-Carbamoyl-serine	NA	NA	NA	[M]; [M]	M+H; M-H	mzmine2; MetDNA
M166T144; M129T79	166.0720877; 129.01919	143.8835; 78.809	2-Dehydro-3-deoxy-arabinonate	METPA0069	C00684	NA	[M]; [M]	M+H+HCOOH; M-H-H2O	MetDNA; MetDNA		Y
M177T805_2; M87T80	177.0431169; 87.00813	804.8225; 80.479	Pyruvate	HMDB0000243	C00022	1060	[M]; [M]	2M+H; M-H	MetDNA; MetDNA	Y
M193T148; M227T81_2	193.0342424; 226.99747	147.798; 80.786	Citrate	HMDB0000094	C00158	311	[M]; [M]	M+H; M+Cl	mzmine2; MetDNA	Y
M198T598; M232T311	198.0946791; 232.05873	597.88; 311.2575	Theophylline	HMDB0001889	C07130	2153	[M]; [M]	M+NH4; M+Cl+NH3	MetDNA; MetDNA	Y
M205T488; M203T459_2	205.1096022; 203.08367	487.505; 458.713	tryptophan	HMDB0000929	C00078	6305	[M]; [M]	M+H; M-H	mzmine2; MetDNA	Y
M211T749; M217T79	211.059533; 217.04451	748.601; 78.603	4-Coumarate	HMDB0002035	C00811	637542	[M]; [M+1]	M+H+HCOOH; M+Cl+NH3	MetDNA; MetDNA		Y
M245T179; M194T354_1	244.9962175; 194.05488	178.84; 353.5475	Cys-Gly	HMDB0000078	C01419	439498	[M]; [M]	M-2H+3Na; M-H+NH3	MetDNA; MetDNA	Y
M269T204; M267T286	269.0880257; 267.0682	203.6195; 286.356	Inosine	HMDB0000195	C00294	6021	[M]; [M]	M+H; M-H	MetDNA; MetDNA	Y
M309T788; M189T85	309.052676; 189.00283	788.217; 84.863	3,4-Dihydroxybenzoate	HMDB0001856	C00230	72	[M]; [M]	2M+H; M-H	MetDNA; MetDNA		Y
M317T792; M351T309	317.1912009; 351.13147	791.573; 308.678	Codeine	HMDB0004995	C06174	5284371	[M]; [M]	M+NH4; M+Cl+NH3	MetDNA; MetDNA		Y
M371T634; M201T79_1	371.0916243; 201.03784	633.835; 78.782	3-(2-Hydroxyphenyl)propanoate	HMDB0033752	C01198	873	[M]; [M]	2M+K; M-2H+Na	MetDNA; MetDNA		Y
M371T986; M202T80	371.0924567; 202.0401	985.768; 79.5145	3-(3-Hydroxyphenyl)propanoic acid	HMDB0000375	C11457	91	[M]; [M+1]	2M+K; M+Cl	MetDNA; MetDNA		Y
M379T1052; M431T1159_2	379.188856; 431.16944	1052.5; 1159.39	3beta-Hydroxypregn-5-en-20-one sulfate	HMDB0060382	NA	NA	[M]; [M]	M+H-H2O; M+Cl	MetDNA; MetDNA		Y
M460T695; M430T1296	460.2828652; 430.30432	695.1845; 1296.04	3alpha,12alpha-Dihydroxy-5beta-chol-6-enoate	NA	NA	NA	[M+1]; [M]	M+Na+HCOOH; M-H+CH3CN	MetDNA; MetDNA
M462T1202; M375T1340	462.2740923; 375.27607	1202.045; 1340.09	Lithocholic acid	HMDB0000717	C17658	9903	[M]; [M]	M+H; M-H	mzmine2; MetDNA		Y
M516T1202_2; M448T1110_1	516.2699841; 448.30602	1202.05; 1109.67	Glycochenodeoxycholate	HMDB0000637	C05466	22833540	[M]; [M]	M-2H+3Na; M-H	MetDNA; MetDNA		Y
M518T1202_2; M449T1109	518.2560075; 449.30834	1202.205; 1109.28	Glycodeoxycholate	HMDB0000631	C05464	3035026	[M]; [M+1]	M+H; M-H	mzmine2; MetDNA		Y
M585T1083; M584T1113	585.2702709; 584.25905	1082.52; 1113.32	Bilirubin	HMDB0000054	C00486	5280352	[M]; [M]	M+H;M-H	MetDNA; mzmine2	Y
M91T131; M125T77	91.03785152; 124.99186	131.278; 76.864	Glycerone	HMDB0001882	C00184	670	[M]; [M]	M+H; M+Cl	mzmine2; MetDNA		Y
