# Supplementary material for: Metabolomic Characterization of Cerebrospinal Fluid from Intracranial Bacterial Infection Pediatric Patients: A Pilot Study
Source: Molecules. 2021 Nov 15;26(22):6871. doi: 10.3390/molecules26226871 (PMC8622478; doi:10.3390/molecules26226871)
Supplement: Supplementary file 1 [file molecules-26-06871-s001.zip › supplementary files-3/Dataset S2.xlsx]

## Sheet: Sheet1
Dataset S2. Differential metabolites between the infection and control groups
Feature.name	mz	RT	Compound.name	Adduct	FC	p value
M87T80	87.0081	80.479	Pyruvate	M-H	1.97519	0.0948992
M89T78	89.0246	78.019	(S)-Lactate	M-H	1.74305	0.0785757
M91T131	91.0389	131.484	Glycerone	M+H	1.81022	0.0175284
M100T271	100.075	271.209	5-Aminopentanoate	M+H-H2O	0.283573	0.0238834
M103T277	103.054	277.43	N-Formiminoglycine	M+H	2.5108	0.00817624
M116T84	116.07	83.629	Proline	M+H	14.4492	0.0147182
M118T488	118.065	488.375	Phenylacetonitrile	M+H	1.99345	0.0933076
M118T93	118.086	93.485	Betaine	M+H	2.05649	0.00440062
M119T84	119.035	83.587	Erythrose	M-H	0.646155	0.0698789
M120T277	120.08	277.293	Tyramine	M+H-H2O	3.55807	0.0340078
M120T301_1	120.08	300.819	N,N-Dimethylaniline N-oxide	M+H-H2O;M+H-H2O	3.44903	0.025325
M124T84	124.014	84.47	Methylglyoxal	M+Cl+NH3	3.57024	0.162913
M130T133	130.059	133.423	Hydroxyproline	M-H	1.84572	0.187514
M132T106	132.066	106.095	cis-4-Hydroxy-proline	M+H	2.16243	0.0503872
M137T684	137.06	684.107	Phenyl acetate	M+H	0.573621	0.0396782
M146T488	146.059	487.885	4-Fluorocatechol	M+NH4	2.70977	0.0143853
M147T78	146.983	77.959	2-Hydroxyethylphosphonate	M-2H+Na	1.7175	0.187456
M147T308	147.046	308.329	O-Carbamoyl-serine	M-H	6.30903	0.0154299
M147T69	147.112	68.945	Lysine	M+H	3.14517	0.0253236
M149T301	149.06	300.64	trans-Cinnamate	M+H;M+H	3.67549	0.0101855
M150T136	150.058	135.917	Methionine	M+H	3.17609	0.0234794
M157T102	157.013	101.678	4-Hydroxybenzaldehyde	M+Cl;M+Cl	0.46298	0.0133033
M158T598	158.048	597.858	2-Phenylacetamide	M+Na	3.44361	0.012628
M159T487	159.091	487.407	Indole	M+CH3CN+H;M+CH3CN+H;M+CH3CN+H	1.51106	0.179341
M159T396	159.101	396.175	Ethyl (R)-3-hydroxyhexanoate	M-H	1.40808	0.541783
M159T148	159.112	148.272	Valine	M+CH3CN+H	1.97875	0.0236603
M161T82	161	81.532	(S)-2-Hydroxypropylphosphonate	M-2H+Na	1.68332	0.410506
M164T308	164.072	308.457	N,N-Dimethylhistidine	M-H-H2O	13.2772	0.0240536
M164T841	164.107	841.385	4-Methylpentanal	M+H	0.722472	0.00116266
M165T172	165.054	171.773	2-Aminobut-2-enoate	M+CH3CN+Na	1.94464	0.0204129
M166T278	166.087	278.339	beta-Phenylalanine	M+H;M+H;M+H;M+H;M+NH4	2.69197	0.0360145
M169T134	169.047	133.732	(R)-Mevalonate	M-2H+Na	1.49119	0.225296
M169T945	169.049	944.544	Vanillate	M+H	0.183602	0.0749725
M169T293	169.097	293.416	Dopamine quinone	M+NH4	2.53327	0.086515
M170T488	170.06	488.412	Benzaldehyde	M+CH3CN+Na	1.74443	0.164474
M171T160	171.113	159.688	Pipecolate	M+CH3CN+H	1.75772	0.0255431
M171T97	171.113	97.418	N6-Acetyl-lysine	M+H-H2O	1.5247	0.121721
M172T98	172.04	98.222	(S)-2,3,4,5-Tetrahydropyridine-2-carboxylate	M+H	3.87054	0.00484178
M172T145	172.143	145.42	N-Acetylputrescine	M+CH3CN+H	3.43112	0.0390187
M173T103	173.009	102.704	cis-Aconitate	M-H	2.08094	0.102939
M173T372	173.128	372.451	Trimethylamine N-oxide	2M+Na	2.5719	0.00530564
M173T338	173.128	338.106	(3R)-beta-Leucine	M+CH3CN+H	4.09641	0.00515776
M174T80	174.016	80.365	5-Dehydro-4-deoxy-glucarate	M-H-H2O	1.92152	0.00063838
M174T571	174.112	570.929	N-Acetyl-leucine	M+H	1.26481	0.0296773
M174T80	174.124	79.729	Ornithine	M+CH3CN+H;M+CH3CN+H	1.92152	0.00063838
M176T148	176.027	147.583	cis-3-Hydroxy-proline	M-H+2Na	1.30391	0.184848
M176T907	176.07	906.957	Indole-3-acetate	M+H	2.3936	0.12455
M176T83_2	176.103	82.55	Citrulline	M+H	1.47592	0.0748777
M176T81	176.122	81.1565	Arginine	M+H	1.42619	0.108827
M180T95	180.067	95.2	O-Acetyl-homoserine	M-H	2.02847	0.0811908
M180T142_1	180.067	141.989	Tyrosine	M-H	2.12162	0.0596024
M183T816	182.986	816.097	2-Pyrone-4,6-dicarboxylate	M-H	23.4065	0.143587
M185T378_2	185.14	378.163	2-Methylpropanamine	2M+K	0.715735	0.263671
M188T299	188.069	298.945	Phenylalanine	M+Na	3.23641	0.00198424
M188T487_2	188.083	487.399	4-[(Hydroxymethyl)nitrosoamino]-1-(3-pyridinyl)-1-butanone	M+H-2H2O	1.40336	0.392919
M189T85	189.003	84.863	3,4-Dihydroxybenzoate	M-H	1.2474	0.557956
M189T81	189.041	80.698	2,4-Dihydroxyhept-2-enedioate	M-H	1.54548	0.0254015
M192T490	192.069	489.745	2-Fluorocyclohexadiene-cis,cis-1,2-diol-1-carboxylate	M+NH4	0.935597	0.877932
M193T71	193.034	70.849	3-Dehydro-gulonate	M-H	1.67155	0.165075
M195T805_1	195.052	804.619	2-Hydroxy-4-(2-oxo-1,3-dihydro-2H-inden-1-ylidene)but-2-enoic acid	M+H-2H2O;M+H-2H2O;M+H-2H2O	0.0726433	0.091058
M195T404	195.112	403.647	Dopamine	M+CH3CN+H;M+CH3CN+H;M+CH3CN+H	0.540324	0.0956979
M197T134	197.043	133.83	N5-Methyl-glutamine	M-2H+K	1.67729	0.185027
M198T139	198.075	138.78	Glucosamine	M+F	2.74772	0.00698218
M201T79_1	201.038	78.782	3-(2-Hydroxyphenyl)propanoate	M-2H+Na	3.02687	0.240515
M202T98	202.049	98.4925	Ribulose	M+Cl+NH3	2.41852	0.0875729
M203T459_2	203.084	458.713	Tryptophan	M-H	4.50378	0.0593198
M204T306	204.065	305.812	5-Methoxyindoleacetate	M-H	2.93418	0.203908
M204T135	204.123	134.641	O-Acetylcarnitine	M+H	4.94993	0.00946281
M207T484	207.112	484.457	Tryptamine	M+H+HCOOH;2M+Na	2.5738	0.00365214
M208T777	208.097	777.392	Indole-3-ethanol	M+H+HCOOH;M+H;M+H;M+CH3CN+H	2.61456	0.000845066
M209T69	209.03	69.2865	Glucarate	M-H	1.86781	0.332148
M213T134	213.038	134.043	2-Hydroxy-6-oxonona-2,4-diene-1,9-dioate	M-H	1.91794	0.115279
M216T79	216.036	78.603	Fuconate	M+Cl	1.28716	0.384441
M219T301	218.949	301.379	2,4-Dichlorophenoxyacetate	M-H	0.388544	0.110534
M220T839	220.061	839.35	2-Descarboxy-cyclo-dopa	M+Na+HCOOH	4.46381	0.00364932
M223T234	223.107	233.647	N5-Phenyl-glutamine	M+H	1.52044	0.0560149
M224T515	224.092	515	cis-3-(3-Carboxyethenyl)-3,5-cyclohexadiene-1,2-diol	M+CH3CN+H	3.65168	0.106036
M225T83	224.979	83.397	Oxalosuccinate	M+Cl	4.65461	0.151856
M227T81_2	226.997	80.786	Citrate	M+Cl	0.455651	0.0946812
M229T81	228.99	80.69	2-Dehydro-3-deoxy-glucarate	M+Cl	0.362189	0.0449571
M230T80	230.068	80.365	4-Hydroxy-2-oxo-heptanedioate	M-H+CH3CN	2.08535	0.240151
M230T148	230.186	147.583	N6,N6,N6-Trimethyl-lysine	M+CH3CN+H	4.04916	0.115696
M232T311	232.059	311.257	Theophylline	M+Cl+NH3	5.72632	0.123788
M233T310	233.063	309.872	N-Ribosylpurine	M-H-H2O	3.03899	0.129447
M238T139	238.068	139.395	O-Succinyl-homoserine	M+F	3.31227	0.0111765
M240T84	240.047	83.6485	4-Fumarylacetoacetate	M-H+CH3CN	2.64199	0.119299
M243T105	243.062	104.587	3-Hydroxybenzaldehyde	2M-H	1.92001	0.237697
M243T158	243.062	158.111	Benzoate	2M-H	1.42651	0.34129
M244T1136	244.262	1136.13	Pentadecanal	M+H	2.07072	0.000556996
M245T179	244.996	178.84	Cys-Gly	M-2H+3Na	1.27248	0.289038
M247T820	247.107	820.499	Indolelactate	M+CH3CN+H	10.3224	0.0931962
M249T309	249.051	308.706	gamma-Glutamyl-cysteine	M-H	13.6138	0.0157716
M249T1184	249.15	1183.76	cis-N-Methyl-(S)-7,8,13,14-tetrahydroprotoberberine	M-H	0.258987	0.170924
M257T77	257.075	77.123	3-Deoxy-manno-octulosonate	M+F	2.49339	0.226505
M259T78	258.994	77.554	2-Hydroxy-4-hydroxymethylbenzalpyruvate	M-2H+K	2.23962	0.0597067
M262T193	262.038	192.592	2-(Hydroxymethyl)-3-(acetamidomethylene)succinate	M-H+2Na	2.41869	0.00533883
M265T629	265.118	628.629	Phenylacetylglutamine	M+H	2.48457	0.135029
M267T286	267.068	286.356	Inosine	M-H	5.4135	0.151594
M268T150	268.103	150.157	Adenosine	M+H	2.42183	0.0461071
M274T1116_2	274.275	1116.04	Hexadecanoic acid	M+H	1.32269	0.3345
M276T137	276.042	136.979	Fructose 6-phosphate	M-H+NH3	2.05013	0.0594815
M283T262	283.104	261.816	Slaframine	M+K+HCOOH	2.04259	0.0843321
M283T1334	283.282	1333.92	Hexadecanal	M+H	1.63294	0.0401819
M284T204	284.098	204.173	Guanosine	M+H	2.24198	0.0870945
M288T461	288.061	460.728	Glutathione	M-H-H2O	3.46112	0.0871476
M288T1129	288.253	1128.93	16-Oxo-palmitate	M+H	2.17633	0.124665
M289T158	289.067	157.759	cis-3,4-Leucopelargonidin	M-H	1.30832	0.481979
M290T1122	290.268	1122.46	16-Hydroxypalmitate	M+H	0.675433	0.087702
M295T571	295.128	571.272	Aspartame	M+H	4.34558	0.000828459
M297T1247	297.081	1247.39	Resveratrol	M+H	0.699324	0.213215
M297T87	297.117	86.517	Dibenzylsuccinate	M-H	1.5071	0.369439
M298T138	298.051	137.774	8-Anilino-1-naphthalene sulfonic acid	M-H	2.76189	0.0637298
M298T465	298.111	464.618	5'-Deoxyadenosine	M+HCOO+2H	0.64262	0.0815047
M299T1059	299.146	1058.58	1,1-Diphenyl-2-(4-methoxyphenyl)propene	M-H	2.01343	0.0318388
M299T1098	299.198	1098.42	Tetranor-PGF1alpha	M-H	0.677687	0.542684
M300T308	300.044	308.339	N-Acetyl-glucosamine 1-phosphate	M-H	6.77323	0.0891863
M300T510	300.2	510.5	Farnesoic acid	M+CH3CN+Na	0.262778	0.106969
M304T104	304.037	104.127	3',5'-Cyclic CMP	M-H	3.97084	0.0646445
M304T138	304.038	137.712	2-Dehydro-3-deoxy-arabino-heptonate 7-phosphate	M-H+NH3	2.39411	0.084695
M311T691	311.205	691.052	Testosterone	M+Na;M+Na;M+Na;M+Na	2.00919	0.000811598
M313T383	313.133	382.659	4-Acetamidobutanoate	2M+Na	2.54903	0.0992535
M313T742	313.208	742.287	Androstenediol	M+Na	1.19413	0.781761
M314T618	314.217	617.99	Estradiol-17beta	M+CH3CN+H	1.58979	0.0530182
M315T1093	315.134	1093.09	Estrone	M-H+2Na	12.4125	0.0181346
M316T243	316.039	242.811	9-Riburonosyladenine	M+Cl	6.96531	0.031487
M318T905	318.203	904.721	Adrenosterone	M+NH4;M+NH4	0.668629	0.0767696
M319T684	319.037	684.18	2-Hydroxy-6-oxo-6-(2-hydroxyphenoxy)-hexa-2,4-dienoate	M+Na+HCOOH	0.593505	0.029048
M319T618	319.172	618.304	Juvenile hormone II	M+K	1.53613	0.0992196
M327T583_1	327.199	583.071	18-Hydroxycorticosterone	M+H-2H2O;M+H-2H2O;M+Na;M+H-H2O;M+H-2H2O	0.228905	0.124366
M327T583_2	327.213	583.089	Ajmaline	M+H;2M+H	0.398242	0.0877958
M330T509	330.166	509.101	2'-N-Acetylparomamine	M+H-2H2O	1.40418	0.288199
M331T805_2	331.051	804.53	2,5-Dihydroxybenzoate	2M+Na	0.746509	0.112809
M331T857	331.221	856.616	17alpha-Hydroxyprogesterone	M+H;M+H	0.79707	0.0666966
M333T920	333.143	919.654	Veratraldehyde	2M+H	64.4267	0.042354
M333T887	333.144	886.708	2-Hydroxyestradiol	M-H+2Na;M-H+2Na;M-H+2Na	39.7121	0.0918365
M334T680	334.14	680.375	Thebaine	M+Na	3.89581	0.00131179
M334T887	334.149	887.037	6beta-Hydroxy-17beta-estradiol	M-H+2Na;M-H+2Na;M-H+2Na;M+Na+HCOOH	37.6812	0.0536399
M338T981	338.233	980.88	Testolate	M+NH4	1.7066	0.0472081
M339T1427	339.034	1427.42	Diclofop methyl	M-H	1.64392	0.0534783
M339T838	339.237	837.999	Pregnenolone	M+Na	1.48338	0.0319154
M340T461	340.059	460.728	UMP	M+NH4-2H	2.90474	0.13098
M343T536	343.215	535.525	9alpha-Hydroxyandrosta-1,4-diene-3,17-dione	M+CH3CN+H	0.616022	0.151507
M345T174	345.184	173.972	N(6)-[(Indol-3-yl)acetyl]-lysine	M+CH3CN+H	3.87578	0.00114617
M347T722	347.159	722.072	Testololactone	M-H+2Na;M-H+2Na;M-H+2Na;M-H+2Na;M-H+2Na	25.5216	0.0219571
M350T1098	350.269	1098.37	17alpha-Hydroxypregnenolone	M+NH4	11.0445	0.0274998
M351T309	351.131	308.678	Codeine	M+Cl+NH3	73.1302	0.104998
M353T936	353.161	936.092	(2S,3S)-2-Hydroxytridecane-1,2,3-tricarboxylate	M-2H+Na	39.0915	0.326679
M353T1024	353.218	1023.74	Testosterone acetate	M+Na;M+Na;M+Na;M+Na;M+Na	1.48781	0.022199
M354T461	354.083	460.728	S-Formylglutathione	M+F	3.31403	0.093399
M355T1146	355.213	1145.77	Hexadecanedioate	M+H	1.80529	0.0057671
M357T765	357.234	765.28	Allotetrahydrodeoxycorticosterone	M+Na	2.81706	0.298697
M357T690	357.266	690.456	Androstan-3alpha,17beta-diol	M+CH3CN+Na;M+CH3CN+Na	1.46054	0.154241
M359T87	359.119	87.416	Tagatose	2M-H	0.718445	0.329534
M361T461	361.04	460.684	NS 1619	M-H	2.8958	0.0791617
M363T172	363.154	171.762	N6-Hydroxy-lysine	2M+K	3.8832	0.016025
M365T972	365.243	972.487	5alpha-Pregnane-3alpha,20alpha-diol	M-H+2Na;M-H+2Na	2.24272	0.00344486
M367T104	367.148	104.116	4,4-Bis[4-(acetyloxy)phenyl]3-hexanone	M-H	21.0845	0.181839
M367T1067	367.157	1067.13	Strictosidine aglycone	M-H	35.3724	0.173929
M371T1041	371.194	1040.92	5(S)-HPETE	M+Cl	1.54347	0.0560083
M371T639_1	371.227	639.175	11beta,21-Dihydroxy-5beta-pregnane-3,20-dione	M+Na	0.319645	0.174663
M372T583_2	372.258	583.063	11beta-Hydroxyprogesterone	M+CH3CN+H	0.360535	0.135789
M372T719	372.258	718.761	11alpha-Hydroxyprogesterone	M+CH3CN+H;M+CH3CN+H;M+CH3CN+H;M+CH3CN+H;M+CH3CN+H	1.28234	0.504508
M375T1340	375.276	1340.09	Lithocholic acid	M-H	0.624941	0.555383
M379T776	379.248	776.059	21-Hydroxypregnenolone	M+H+HCOOH	4.37339	0.247636
M381T1153	381.31	1152.62	3beta-Hydroxy-5-cholestenoate	M+H	1.57036	0.00346667
M387T821	387.212	820.628	11beta,17alpha,21-Trihydroxypregnenolone	M+Na	10.3498	0.0366146
M388T104	388.02	103.888	Cyclothiazide	M-H	3.15323	0.0661079
M399T967	399.204	967.058	11-O-Demethyl-17-O-deacetylvindoline	M-H	2.16873	0.00604971
M407T962_1	407.207	962.284	Cascarillin	M-H	4.61116	0.0238837
M415T1202_2	415.211	1202.04	17-O-Acetylajmaline	M+H	1.2416	0.0147297
M416T1179	416.214	1179.03	11-Deoxycortisol	M+H	1.33813	0.187699
M416T1202_2	416.214	1202.05	6-Keto-prostaglandin F1alpha	M+H	1.29619	0.000668955
M416T1202_4	416.241	1202.11	Prostaglandin E2	M+H	0.566591	0.0787001
M417T1054_1	417.215	1054.26	3alpha,21-Dihydroxy-5beta-pregnane-11,20-dione	M+Na+HCOOH	0.499944	0.019487
M426T102	426.012	101.792	ADP	M-H	1.94933	0.0585314
M430T648	430.012	648.204	Phosphonoformyl-CMP	M-H	0.491771	0.31416
M430T1296	430.304	1296.04	3alpha,12alpha-Dihydroxy-5beta-chol-6-enoate	M-H+CH3CN	4.01929	0.0677904
M431T1298_1	431.3	1298.4	Cholesterol sulfate	M+H	1.71809	0.0639253
M431T1263	431.318	1263.04	3beta,7alpha-Dihydroxy-5-cholestenoate	M-H	9.17772	0.127296
M432T1226_1	432.236	1226.21	Prostaglandin G2	M+H	1.30058	0.392467
M432T1226_2	432.25	1226.08	11-Dehydro-thromboxane B2	M+H	1.99864	0.143254
M436T148	435.977	148.011	gamma-Glutamyl-cysteinyl-beta-alanine	M+H	1.41937	0.033728
M437T1202_2	437.191	1202.09	20-OH-Leukotriene B4	M+H	0.805387	0.1124
M437T1179_1	437.192	1179.11	Thromboxane A2	M+H	0.735658	0.0913693
M447T1197	447.309	1196.91	Cholest-5-ene-3beta,26-diol	M+H	4.53976	0.00573858
M448T1110_1	448.306	1109.67	Glycochenodeoxycholate	M-H	9.01168	0.190836
M453T719	453.341	719.327	7-Dehydrocholesterol	M+Na+HCOOH	1.89433	0.165164
M464T1012_1	464.301	1011.64	Glycocholate	M-H	11.7673	0.260691
M474T472	474.172	472.088	Folinic acid	M+H	4.76249	0.0821875
M475T1296_2	475.32	1296.12	(-)-Asbestinine 2	M-H	4.09644	0.174627
M487T309	487.106	308.943	CDP-choline	M-H	23.2908	0.0338157
M492T968	492.246	968.114	Epothilone A	M-H	2.29036	0.00832018
M498T1085	498.287	1085.45	Taurodeoxycholate	M-H	4.93777	0.284237
M503T713	503.306	713.393	17alpha,20alpha-Dihydroxycholesterol	M+K+HCOOH	0.682327	0.57401
M510T138	509.978	137.596	Pyridoxalphosphate-6-azophenyl-2',4'-disulfonic acid	M-H	2.28851	0.169744
M514T999_1	514.284	999.44	Taurocholate	M-H	7.45172	0.221195
M516T1286	515.98	1285.87	2,3,5-trichloro-6-(glutathion-S-yl)-hydroquinone	M-H	0.561897	0.0831153
M529T1202	529.27	1202.14	Testosterone glucuronide	M+H	1.2619	0.0246196
M540T1268	540.328	1267.54	Novapikromycin	M-H	10.1791	0.0157585
M580T1295	580.299	1295.45	POB-PS	M-H	3.4575	0.0530516
M581T1184	581.242	1183.95	Biliverdin	M-H	9.47027	0.233375
M584T1113	584.259	1113.32	Bilirubin	M-H	35.993	0.185703
M613T972	613.358	971.597	C-Toxiferine I	M-H	10.8264	0.249957
M615T1012	615.301	1011.62	3-Vinylbacteriochlorophyllide a	M-H	9.905	0.296436
M623T1268	623.343	1267.54	Caribenolide I	M-H	9.05204	0.0211788
M679T74_1	678.511	74.489	dimyristoylphosphatidylcholine	M-H	0.774798	0.0438588
