# Supplementary material for: Metabolomic Characterization of Cerebrospinal Fluid from Intracranial Bacterial Infection Pediatric Patients: A Pilot Study
Source: Molecules. 2021 Nov 15;26(22):6871. doi: 10.3390/molecules26226871 (PMC8622478; doi:10.3390/molecules26226871)
Supplement: Supplementary file 1 [file molecules-26-06871-s001.zip › supplementary files-3/Dataset S3.xlsx]

## Sheet: Dataset S3
Dataset S3. Relative quantifcation of 18 metabolites by targeted analysis
Compound name	p-value	Ionization mode	Precursor mz	Fragment mz	RT	Pathway	Control	Control	Control	Control	Control	Control	Control	Control	Control	Control	Control	Control	Infection	Infection	Infection	Infection	Infection	Infection	Infection	Infection	Infection	Infection	Infection	Infection	Infection	Infection	Infection	Infection
Pyruvate	0.031	Negative	87.0081	87.0077	1.45013	glycolysis	2062.93	1473	1720.92	1220	2419.63	1530.37	1425.93	1387.03	292.761	1041.74	2025.15	1765.97	2240.26	1916.54	2662.26	1786.49	3256.41	2471.72	2134.71	2079.31	2112.25	1649.14	1419.82	1326.48	1249.81	962.897	2873.41	2837.55
Lactate	0.0227	Negative	89.0246	89.0238	1.48373	glycolysis	84199.8	91588.8	83763.9	81848.4	99437.7	83582.3	103267	81632.7	55647.3	73717.3	78948	68131.5	135706	126567	170669	159008	221031	214582	157459	148692	106022	96617	81928	94560.1	85144	84080	544291	549272
Xanthine	0.0914	Negative	151.027	108.021	1.80035	purine metabolism	21451	24859.2	5533.06	5972.75	20493.3	17840.2	6476.7	12730.7	13486.4	9905.74	17050.4	16314.1	6450.42	6707.52	34297.6	29668.4	14821.4	21060.2	20536.3	27759.7	24405.4	18162.8	12367.4	22221.2	7677.41	8174.99	64665.6	69369.4
Urate	0.012513	Negative	166.97	69.0095	1.15016	purine metabolism	11192.9	10941.5	3718.4	4090.93	10441.2	6683.89	8745.56	9876.76	3839.06	6670.61	1142.14	1097.09	45806.9	49853.2	19144.7	17565	34021.1	33529.5	20158.4	20276.8	15238.6	13619.6	2631.68	2509.7	7619.18	7051.71	93995.8	107579
Glucose	0.0309	Negative	359.119	96.9603	1.61601	glycolysis	4691.68	4864.54	3045.26	2333.46	4638.13	3880.08	3160.06	3745.03	3551.42	2978.88	4144.6	4472.32	3718.5	4250.09	5299.01	3422.28	4585.91	5505.89	4134.28	5688.23	4463.27	3746.03	3308.52	4083.16	3713.25	5017.28	6323.27	5443.39
ADP	0.064	Negative	426.012	78.959	1.31598	purine metabolism	35645.1	31454.9	25264.5	27165	33591.4	29130.1	21696.8	24576.3	20533.4	23437.3	23462.8	19378.4	25433.8	27219.3	33430.6	28639.2	26340.2	29300.8	17394.6	20577.3	17837.6	19825.5	19902.3	15323.2	17760.3	18763.3	22306.6	18242.3
Proline	0.0262	Positive	116.071	70.0658	1.16776	Arginine and proline metabolism	941.716	450	156	177	50	139	126	42	70	40	9	33	13653	14621.4	1443.19	1980.69	18839.5	25595.3	3810.72	6286.67	1564.11	1761.9	7	16	120	149	53436.7	51408.2
Hydroxyproline	0.0793	Positive	132.065	68.05	1.13417	Arginine and proline metabolism	767.73	603.812	37.818	37.8125	113.448	163.851	100.837	101.983	25.201	25.201	37.818	11	665.804	625.605	63	214.274	781.495	1012.86	242.895	293.293	113.419	165.002	126.044	76.7765	37.807	114.578	689.769	742.467
Glutamine	0.1208	Positive	147.069	56.0502	0.93417	purine metabolism	21402.8	19948.6	6358.58	6556.22	16388	20857.2	8666.7	11630	9902	7568.92	8320.06	7810.76	10208.7	11671.2	26898	30387	23858.5	29236.2	21678.2	28906.5	7525.2	9770.2	5313.12	6800.31	4814.41	7886.35	25099.3	26800
Arginine	0.116	Positive	175.11	70.066	1.16777	Arginine and proline metabolism	9557.97	11216.5	6314.17	4498.22	11931.7	12150.3	5348.1	5614.8	5333.6	5235.7	9464.23	7311.16	9283.58	10237.6	8621.16	8244.69	25678.3	30466.5	11520.9	14604.7	6885.96	6008.73	2618.87	4818.89	2257.38	2831.48	36258.2	33318.7
Indole-3-acetate	0.1946	Positive	176.071	130.067	2.16778	Tryptophan metabolism	2880.7	3507.62	519.621	307.05	929.288	861.122	46	131	142	228.043	684.118	690.943	514.481	518.504	356.339	423.981	1321.78	1679.76	834.165	735.643	7188.97	6841.81	347.188	500.774	205.106	24	4616.66	4657.94
Citrulline	0.1859	Positive	176.1	70.066	1.16777	arginine biosynthesis	1836.91	1797.05	686.122	841.73	825.265	1195.76	610.287	691.121	497.284	520.328	516.179	853.056	1998.43	1633.64	828.821	1266.44	2671.7	4014.97	1038.05	253.837	433.038	595.232	498.574	540.282	191.332	319.7	3458.04	2984.67
tryptophan	0.0679	Positive	205.097	118.066	1.96776	Tryptophan metabolism	97012.2	95147	34230.5	34085.5	71179.8	74952.6	40830.1	39359.4	26566	25142.6	38147.2	38892.7	52620.6	53399.3	101374	103607	129196	137290	96350.2	106331	84855.2	86518.1	27534.6	29432.5	14561.1	23333.7	349663	370486
Tryptamine	0.069	Positive	207.11	115.054	1.91757	Tryptophan metabolism	325.938	431.998	23	2	203.943	330.003	75.636	18	37.818	16	164.996	5	176.446	50.424	319.667	407.948	431.956	344.89	417.089	498.398	216.578	293.331	88.242	90.4945	18	20	1623.64	1403.05
kynurenine	0.0059	Positive	209.092	91.0546	1.51758	Tryptophan metabolism	2060.19	2165.58	59	34	882.689	1928.41	89	345.219	58	40	90	11	472.135	256.698	2738.07	3439.83	11561	10939.4	6570.22	6577.21	2876.14	3254.36	7541.23	8800.09	99	34	22695.8	22169.9
Adenosine	0.3621	Positive	268.09	136.062	2.2677	purine metabolism	1494.68	1738.81	242.93	413.078	4524.22	6945.91	17999.3	19393.9	257.838	166.142	2472.2	3112.55	5162.13	5350.64	2341.46	4445.31	14677.3	22076.7	1140.14	2045.33	13203.6	20391.1	9024.82	13900.1	153.564	341.453	1962.78	2057.34
Inosine	0.0466	Positive	269.09	119.035	1.98392	purine metabolism	241.379	264.892	63.2	25.212	126.4	379.424	1188.73	1575.79	1844.03	2166.08	1046.95	594.89	478.881	523.036	266.77	284.148	1069.65	2092.74	387.803	1190	2872.49	5683	2375.06	5170.5	479.447	734.543	4465.74	3712
Guanosine	0.163	Positive	284.09	135.029	2.25049	purine metabolism	2033.98	2121.33	190.209	38.964	26.35	508.757	826.388	662.574	957.761	1325.12	674.916	572.736	483.557	444.582	37.818	486	509.216	1970.39	521.578	1460.6	63.0135	269.182	2764.73	5162.97	568.791	864.949	7647.84	7594.7
